# Supplementary material for: 1-[(E)-2-(5-tert-Butyl-2-hy­droxy­phen­yl)diazen-1-yl]naphthalen-2-ol
Source: Acta Crystallogr Sect E Struct Rep Online. 2014 Jan 29;70(Pt 2):o225. doi: 10.1107/S1600536814001731 (PMC3998364; doi:10.1107/S1600536814001731)
Supplement: Supplementary file 1 [file e-70-0o225-sup1.cif]

##############################################################################
#                                                                            #
# This CIF contains the data in a paper accepted for publication in          #
# Acta Crystallographica Section E. It conforms to the requirements of       #
# Notes for Authors for Acta Crystallographica Section E, and has been       #
# peer reviewed under the auspices of the IUCr Commission on Journals.       #
#                                                                            #
# Full details of the Crystallographic Information File format               #
# are given in the paper "The Crystallographic Information File (CIF):       #
# a New Standard Archive File for Crystallography" by S. R. Hall, F. H.      #
# Allen and I. D. Brown [Acta Cryst. (1991), A47, 655-685].                  #
#                                                                            #
# The current version of the core CIF dictionary is obtainable from          #
# ftp://ftp.iucr.org/pub/cif_core.dic.                                       #
#                                                                            #
# Software is freely available for graphical display of the structure(s)     #
# in this CIF. For information consult the CIF software page                 #
# http://www.iucr.org/resources/cif/software.                                #
#                                                                            #
# This file may be used for bona fide research purposes within the           #
# scientific community so long as proper attribution is given to the journal # 
# article from which it was obtained.                                        #
#                                                                            #
##############################################################################
data_global
_audit_creation_method     'WinGX routine-INITIALISE'
_journal_date_recd_electronic     2014-01-15
_journal_date_accepted     2014-01-23
_journal_name_full     'Acta Crystallographica, Section E'
_journal_year     2014
_journal_volume     70
_journal_issue      2
_journal_page_first     o225
_journal_page_last     o225
_journal_paper_category     QO
_journal_paper_doi     10.1107/S1600536814001731
_journal_coeditor_code     XU5764
_publ_contact_author_name     'Bougueria, Hassiba'
_publ_contact_author_address
;
Unit\'e de Recherche de Chimie de l'Environnement et Mol\'eculaire Structurale
(CHEMS), Facult\'e des sciences exactes, d\'epartement de chimie,
Universit\'e-Mentouri, 25000 Constantine 1, Algeria
;
_publ_contact_author_email     'bougueriahassiba@gmail.com'
_publ_contact_author_fax     '00 (213) 31 57 42 52'
_publ_contact_author_phone     '00 (213) 772 87 09 89'
_publ_section_title
;\
1-[(<i>E</i>)-2-(5-<i>tert</i>-Butyl-2-hydroxyphenyl)diazen-1-yl]naphthalen-2-\
ol
;
loop_
    _publ_author_name
    _publ_author_address
    'Bougueria, Hassiba'
;
Unit\'e de Recherche de Chimie de l'Environnement
et Mol\'eculaire Structurale (CHEMS)
D\'epartement de Chimie,
Universit\'e Mentouri de Constantine 1
25000 Constantine
Algeria
;
    'Mili, Assia '
;
Unit\'e de Recherche de Chimie de l'Environnement
et Mol\'eculaire Structurale (CHEMS)
D\'epartement de Chimie,
Universit\'e Mentouri de Constantine 1
25000 Constantine
Algeria
;
    'Benosmane, Ali'
;
Unit\'e de Recherche de Chimie de l'Environnement
et Mol\'eculaire Structurale (CHEMS)
D\'epartement de Chimie,
Universit\'e Mentouri de Constantine 1
25000 Constantine
Algeria
;
    'Bouchoul, Abd el kader'
;
Unit\'e de Recherche de Chimie de l'Environnement
et Mol\'eculaire Structurale (CHEMS)
D\'epartement de Chimie,
Universit\'e Mentouri de Constantine 1
25000 Constantine
Algeria
;
    'Bouaoud, Salaheddine'
;
Unit\'e de Recherche de Chimie de l'Environnement
et Mol\'eculaire Structurale (CHEMS)
D\'epartement de Chimie,
Universit\'e Mentouri de Constantine 1
25000 Constantine
Algeria
;
_publ_section_synopsis     .
_iucr_refine_instructions_details
;
TITL bouchoul_hassiba_toh_0mR =  New: P21/m
CELL  0.71073   9.6960   6.6060  13.3850   90.000  110.249   90.000
ZERR     2.00   0.0050   0.0050   0.0050    0.000    0.005    0.000
LATT   1
SYMM  - X, 1/2 + Y, - Z
SFAC  C    H    N    O
UNIT  40   40   4    4
MERG   2
OMIT     0   0   1
OMIT     1   2   1
ISOR  0.10 0.20 C18
ISOR  0.10 0.20 C19
FMAP   2
PLAN   20
ACTA
BOND   $H
CONF
L.S.   8
WGHT    0.076600    0.359000
FVAR       0.16340
O1    4    0.772151    0.750000    0.563207    10.50000    0.01799    0.04100 =
         0.02357    0.00000    0.00910    0.00000
AFIX   3
H1    2    0.752701    0.750000    0.498508    10.50000   -1.50000
AFIX   0
O2    4    0.312743    0.750000    0.195098    10.50000    0.01912    0.04176 =
         0.02332    0.00000    0.00880    0.00000
AFIX   3
H2    2    0.327944    0.750000    0.259296    10.50000   -1.50000
AFIX   0
N1    3    0.483773    0.750000    0.396383    10.50000    0.02013    0.01715 =
         0.01885    0.00000    0.00961    0.00000
N2    3    0.600138    0.750000    0.370812    10.50000    0.02081    0.02199 =
         0.01776    0.00000    0.00959    0.00000
C1    1    0.507112    0.750000    0.505528    10.50000    0.01919    0.01504 =
         0.01619    0.00000    0.00779    0.00000
C2    1    0.647170    0.750000    0.584898    10.50000    0.01738    0.02021 =
         0.02189    0.00000    0.00823    0.00000
C3    1    0.660938    0.750000    0.693728    10.50000    0.02067    0.03029 =
         0.01934    0.00000    0.00404    0.00000
AFIX  43
H3    2    0.753768    0.750000    0.746110    10.50000   -1.20000
AFIX   0
C4    1    0.538896    0.750000    0.722054    10.50000    0.02715    0.02818 =
         0.01692    0.00000    0.00803    0.00000
AFIX   3
H4    2    0.550293    0.750000    0.793908    10.50000   -1.20000
AFIX   0
C5    1    0.395206    0.750000    0.645285    10.50000    0.02244    0.01733 =
         0.01983    0.00000    0.01003    0.00000
C6    1    0.377684    0.750000    0.535202    10.50000    0.02009    0.01456 =
         0.01849    0.00000    0.00857    0.00000
C7    1    0.233050    0.750000    0.460545    10.50000    0.02083    0.03707 =
         0.01938    0.00000    0.00699    0.00000
AFIX   3
H7    2    0.218350    0.750000    0.388094    10.50000   -1.20000
AFIX   0
C8    1    0.113828    0.750000    0.493538    10.50000    0.01882    0.04936 =
         0.02977    0.00000    0.00851    0.00000
AFIX   3
H8    2    0.019728    0.750000    0.442888    10.50000   -1.20000
AFIX   0
C9    1    0.131183    0.750000    0.601789    10.50000    0.02382    0.03838 =
         0.03307    0.00000    0.01651    0.00000
AFIX  43
H9    2    0.049326    0.750000    0.622892    10.50000   -1.20000
AFIX   0
C10   1    0.269548    0.750000    0.676136    10.50000    0.02982    0.02602 =
         0.02322    0.00000    0.01592    0.00000
AFIX   3
H10   2    0.281297    0.750000    0.748138    10.50000   -1.20000
AFIX   0
C11   1    0.579890    0.750000    0.261912    10.50000    0.02124    0.01966 =
         0.01774    0.00000    0.00870    0.00000
C12   1    0.442813    0.750000    0.178150    10.50000    0.01913    0.02173 =
         0.02334    0.00000    0.00926    0.00000
C13   1    0.442030    0.750000    0.074007    10.50000    0.02132    0.03570 =
         0.01868    0.00000    0.00445    0.00000
AFIX  43
H13   2    0.352860    0.750000    0.017665    10.50000   -1.20000
AFIX   0
C14   1    0.572749    0.750000    0.053108    10.50000    0.02964    0.03244 =
         0.01598    0.00000    0.01015    0.00000
AFIX   3
H14   2    0.568549    0.750000   -0.017345    10.50000   -1.20000
AFIX   0
C15   1    0.710354    0.750000    0.134441    10.50000    0.02323    0.01825 =
         0.02039    0.00000    0.01165    0.00000
C16   1    0.709288    0.750000    0.238089    10.50000    0.01965    0.02375 =
         0.01928    0.00000    0.00889    0.00000
AFIX  43
H16   2    0.798795    0.750000    0.294103    10.50000   -1.20000
AFIX   0
C17   1    0.857585    0.750000    0.115083    10.50000    0.02481    0.02422 =
         0.02176    0.00000    0.01423    0.00000
C18   1    0.946344    0.560854    0.166042    11.00000    0.03056    0.02931 =
         0.03560    0.00290    0.01849    0.00526
AFIX   3
H18A  2    0.892494    0.441574    0.134172    11.00000   -1.20000
H18B  2    0.963704    0.560214    0.241182    11.00000   -1.20000
H18C  2    1.038652    0.562814    0.154472    11.00000   -1.20000
AFIX   0
C19   1    0.836805    0.750000   -0.003937    10.50000    0.03471    0.04480 =
         0.02559    0.00000    0.01938    0.00000
AFIX   3
H19A  2    0.784545    0.631160   -0.036137    11.00000   -1.20000
H19B  2    0.931055    0.750000   -0.012537    10.50000   -1.20000
HKLF 4
REM  bouchoul_hassiba_toh_0mR =  New: P21/m
REM R1 =  0.0477 for   1767 Fo > 4sig(Fo)  and  0.0822 for all   2642 data
REM    142 parameters refined using     12 restraints
END
WGHT      0.0745      0.1257
REM Highest difference peak  0.434,  deepest hole -0.226,  1-sigma level  0.052
Q1    1   0.4417  0.7500  0.5264  10.50000  0.05    0.43
Q2    1   0.3892  0.7500  0.5885  10.50000  0.05    0.43
Q3    1   0.5754  0.7500  0.5507  10.50000  0.05    0.40
Q4    1   0.6445  0.7500  0.2469  10.50000  0.05    0.39
Q5    1   0.5162  0.7500  0.2226  10.50000  0.05    0.38
Q6    1   0.4540  0.7500  0.1313  10.50000  0.05    0.37
Q7    1   0.5995  0.7500  0.7082  10.50000  0.05    0.36
Q8    1   0.6462  0.7500  0.6390  10.50000  0.05    0.35
Q9    1   0.7058  0.7500  0.1807  10.50000  0.05    0.33
Q10   1   0.7753  0.7500  0.1158  10.50000  0.05    0.33
Q11   1   0.5174  0.7500  0.0788  10.50000  0.05    0.32
Q12   1   0.5083  0.7500  0.4567  10.50000  0.05    0.32
Q13   1   0.4641  0.7500  0.6781  10.50000  0.05    0.31
Q14   1   0.1990  0.7500  0.6356  10.50000  0.05    0.30
Q15   1   0.3197  0.7500  0.6549  10.50000  0.05    0.29
Q16   1   0.5869  0.7500  0.3064  10.50000  0.05    0.29
Q17   1   0.3047  0.7500  0.5023  10.50000  0.05    0.29
Q18   1   0.6765  0.7500  0.4186  10.50000  0.05    0.26
Q19   1   0.7027  0.7500  0.5747  10.50000  0.05    0.25
Q20   1   0.6385  0.7500  0.0955  10.50000  0.05    0.24
;
data_I
_audit_creation_method     SHELXL-97
_database_code_depnum_ccdc_archive     'CCDC 983246'
_chemical_name_systematic
;\
1-[(<i>E</i>)-2-(5-<i>tert</i>-Butyl-2-hydroxyphenyl)diazen-\
1-yl]naphthalen-2-ol
;
_chemical_name_common     ?
_chemical_formula_moiety     'C20 H20 N2 O2'
_chemical_formula_sum     'C20 H20 N2 O2'
_chemical_formula_iupac     'C20 H20 N2 O2'
_chemical_formula_weight     320.38
_chemical_melting_point     ?
_symmetry_cell_setting     monoclinic
_symmetry_space_group_name_H-M     'P 21/m'
_symmetry_space_group_name_Hall     '-P 2yb'
loop_
    _symmetry_equiv_pos_site_id
    _symmetry_equiv_pos_as_xyz
    1 x,y,z
    2 -x,1/2+y,-z
    3 -x,-y,-z
    4 x,1/2-y,z
_cell_length_a     9.696(5)
_cell_length_b     6.606(5)
_cell_length_c     13.385(5)
_cell_angle_alpha     90
_cell_angle_beta     110.249(5)
_cell_angle_gamma     90
_cell_volume     804.3(8)
_cell_formula_units_Z     2
_cell_measurement_reflns_used     2015
_cell_measurement_theta_min     3.19
_cell_measurement_theta_max     30.36
_cell_measurement_temperature     293(2)
_exptl_crystal_description     prism
_exptl_crystal_colour     red
_exptl_crystal_size_max     0.55
_exptl_crystal_size_mid     0.22
_exptl_crystal_size_min     0.11
_exptl_crystal_density_diffrn     1.323
_exptl_crystal_density_meas     ?
_exptl_crystal_density_method     'not measured'
_exptl_crystal_F_000     340
_exptl_absorpt_coefficient_mu     0.086
_exptl_absorpt_correction_type     multi-scan
_exptl_absorpt_process_details
;
(SADABS; Sheldrick, 2002)
;
_exptl_absorpt_correction_T_min     0.978
_exptl_absorpt_correction_T_max     0.991
_exptl_special_details     ?
_diffrn_ambient_temperature     293
_diffrn_radiation_type     MoK\a
_diffrn_radiation_wavelength     0.71073
_diffrn_radiation_source     'fine-focus sealed tube'
_diffrn_radiation_monochromator     graphite
_diffrn_measurement_device_type     'Bruker APEXII'
_diffrn_measurement_method     'CCD rotation images, thin slices'
_diffrn_detector_area_resol_mean     ?
_diffrn_reflns_number     8889
_diffrn_reflns_av_R_equivalents     0.0249
_diffrn_reflns_av_sigmaI/netI     0.0301
_diffrn_reflns_theta_min     3.19
_diffrn_reflns_theta_max     30.51
_diffrn_reflns_theta_full     30.51
_diffrn_measured_fraction_theta_max     0.994
_diffrn_measured_fraction_theta_full     0.994
_diffrn_reflns_limit_h_min     -13
_diffrn_reflns_limit_h_max     13
_diffrn_reflns_limit_k_min     -7
_diffrn_reflns_limit_k_max     9
_diffrn_reflns_limit_l_min     -18
_diffrn_reflns_limit_l_max     19
_diffrn_standards_number     ?
_diffrn_standards_interval_count     ?
_diffrn_standards_interval_time     ?
_diffrn_standards_decay_%     ?
_refine_special_details
;
  Refinement on F^2^ for ALL reflections except those
 flagged by the user for potential systematic errors.
 Weighted R-factors wR and all goodnesses of fit S
 are based on F^2^, conventional R-factors R are based
 on F, with F set to zero for negative F^2^. The
 observed criterion of F^2^ > 2sigma(F^2^) is used only
 for calculating -R-factor-obs etc. and is not
 relevant to the choice of reflections for refinement.
 R-factors based on F^2^ are statistically about twice
 as large as those based on F, and R-factors based on
 ALL data will be even larger.
;
_reflns_number_total     2642
_reflns_number_gt     1767
_reflns_threshold_expression     I>2sigma(I)
_refine_ls_structure_factor_coef     Fsqd
_refine_ls_matrix_type     full
_refine_ls_R_factor_all     0.0822
_refine_ls_R_factor_gt     0.0477
_refine_ls_wR_factor_gt     0.1212
_refine_ls_wR_factor_ref     0.1437
_refine_ls_goodness_of_fit_ref     0.894
_refine_ls_restrained_S_all     0.892
_refine_ls_number_reflns     2642
_refine_ls_number_parameters     142
_refine_ls_number_restraints     12
_refine_ls_hydrogen_treatment     constr
_refine_ls_weighting_scheme     calc
_refine_ls_weighting_details
         'calc w=1/[\s^2^(Fo^2^)+(0.0766P)^2^+0.3590P] where P=(Fo^2^+2Fc^2^)/3'
_atom_sites_solution_hydrogens     geom
_atom_sites_solution_primary     direct
_atom_sites_solution_secondary     difmap
_refine_ls_shift/su_max     0.000
_refine_ls_shift/su_mean     0.000
_refine_diff_density_max     0.434
_refine_diff_density_min     -0.226
_refine_ls_extinction_method     none
_refine_ls_extinction_coef     ?
loop_
    _atom_type_symbol
    _atom_type_description
    _atom_type_scat_dispersion_real
    _atom_type_scat_dispersion_imag
    _atom_type_scat_source
    C C 0.0033 0.0016 ' International Tables Vol C Tables 4.2.6.8 and 6.1.1.4'
    H H 0.0000 0.0000 ' International Tables Vol C Tables 4.2.6.8 and 6.1.1.4'
    N N 0.0061 0.0033 ' International Tables Vol C Tables 4.2.6.8 and 6.1.1.4'
    O O 0.0106 0.0060 ' International Tables Vol C Tables 4.2.6.8 and 6.1.1.4'
_computing_data_collection     'APEX2 (Bruker, 2006)'
_computing_cell_refinement     'SAINT (Bruker, 2006)'
_computing_data_reduction     'SAINT (Bruker, 2006)'
_computing_structure_solution     'SIR97 (Altomare <i>et al.</i>, 1999)'
_computing_structure_refinement     'SHELXL97 (Sheldrick, 2008)'
_computing_molecular_graphics     'ORTEP-3 for Windows (Farrugia, 2012)'
_computing_publication_material
;
WinGX (Farrugia, 2012)
;
loop_
    _atom_site_type_symbol
    _atom_site_label
    _atom_site_fract_x
    _atom_site_fract_y
    _atom_site_fract_z
    _atom_site_U_iso_or_equiv
    _atom_site_thermal_displace_type
    _atom_site_calc_flag
    _atom_site_refinement_flags
    _atom_site_occupancy
    O O1 0.77215(13) 0.75000 0.56321(10) 0.0270(4) Uani . . 1.000
    O O2 0.31274(13) 0.75000 0.19510(10) 0.0277(4) Uani . . 1.000
    N N1 0.48377(15) 0.75000 0.39638(11) 0.0180(4) Uani . . 1.000
    N N2 0.60014(15) 0.75000 0.37081(11) 0.0194(4) Uani . . 1.000
    C C1 0.50711(18) 0.75000 0.50553(13) 0.0164(4) Uani . . 1.000
    C C2 0.64717(17) 0.75000 0.58490(14) 0.0195(4) Uani . . 1.000
    C C3 0.66094(19) 0.75000 0.69373(14) 0.0242(5) Uani . . 1.000
    C C4 0.53890(19) 0.75000 0.72205(14) 0.0240(5) Uani . . 1.000
    C C5 0.39521(18) 0.75000 0.64529(14) 0.0191(5) Uani . . 1.000
    C C6 0.37768(17) 0.75000 0.53520(13) 0.0172(4) Uani . . 1.000
    C C7 0.23305(19) 0.75000 0.46054(15) 0.0258(5) Uani . . 1.000
    C C8 0.1138(2) 0.75000 0.49354(16) 0.0326(6) Uani . . 1.000
    C C9 0.1312(2) 0.75000 0.60179(16) 0.0300(6) Uani . . 1.000
    C C10 0.2695(2) 0.75000 0.67614(15) 0.0246(5) Uani . . 1.000
    C C11 0.57989(18) 0.75000 0.26191(13) 0.0190(4) Uani . . 1.000
    C C12 0.44281(18) 0.75000 0.17815(14) 0.0209(5) Uani . . 1.000
    C C13 0.44203(19) 0.75000 0.07401(14) 0.0259(5) Uani . . 1.000
    C C14 0.5727(2) 0.75000 0.05311(14) 0.0254(5) Uani . . 1.000
    C C15 0.71035(18) 0.75000 0.13444(13) 0.0195(5) Uani . . 1.000
    C C16 0.70929(18) 0.75000 0.23809(14) 0.0203(5) Uani . . 1.000
    C C17 0.85759(19) 0.75000 0.11508(14) 0.0220(5) Uani . . 1.000
    C C18 0.94634(15) 0.5609(2) 0.16604(12) 0.0300(4) Uani . . 1.000
    C C19 0.8368(2) 0.75000 -0.00394(16) 0.0327(6) Uani . . 1.000
    H H1 0.75270 0.75000 0.49850 0.0410 Uiso . . 1.000
    H H2 0.32790 0.75000 0.25930 0.0420 Uiso . . 1.000
    H H3 0.75380 0.75000 0.74610 0.0290 Uiso calc . 1.000
    H H4 0.55030 0.75000 0.79390 0.0290 Uiso . . 1.000
    H H7 0.21840 0.75000 0.38810 0.0310 Uiso . . 1.000
    H H8 0.01970 0.75000 0.44290 0.0390 Uiso . . 1.000
    H H9 0.04930 0.75000 0.62290 0.0360 Uiso calc . 1.000
    H H10 0.28130 0.75000 0.74810 0.0300 Uiso . . 1.000
    H H13 0.35290 0.75000 0.01770 0.0310 Uiso calc . 1.000
    H H14 0.56850 0.75000 -0.01730 0.0310 Uiso . . 1.000
    H H16 0.79880 0.75000 0.29410 0.0240 Uiso calc . 1.000
    H H18A 0.89250 0.44160 0.13420 0.0360 Uiso . R 1.000
    H H18B 0.96370 0.56020 0.24120 0.0360 Uiso . R 1.000
    H H18C 1.03870 0.56280 0.15450 0.0360 Uiso . R 1.000
    H H19A 0.78450 0.63120 -0.03610 0.0390 Uiso . R 1.000
    H H19B 0.93110 0.75000 -0.01250 0.0390 Uiso . . 1.000
loop_
    _atom_site_aniso_label
    _atom_site_aniso_U_11
    _atom_site_aniso_U_22
    _atom_site_aniso_U_33
    _atom_site_aniso_U_12
    _atom_site_aniso_U_13
    _atom_site_aniso_U_23
    O1 0.0180(6) 0.0410(8) 0.0236(6) 0.0000 0.0091(5) 0.0000
    O2 0.0191(6) 0.0418(8) 0.0233(6) 0.0000 0.0088(5) 0.0000
    N1 0.0201(6) 0.0172(7) 0.0188(7) 0.0000 0.0096(5) 0.0000
    N2 0.0208(6) 0.0220(7) 0.0178(7) 0.0000 0.0096(5) 0.0000
    C1 0.0192(7) 0.0150(7) 0.0162(7) 0.0000 0.0078(6) 0.0000
    C2 0.0174(7) 0.0202(8) 0.0219(8) 0.0000 0.0082(6) 0.0000
    C3 0.0207(8) 0.0303(10) 0.0193(8) 0.0000 0.0040(6) 0.0000
    C4 0.0272(8) 0.0282(10) 0.0169(8) 0.0000 0.0080(7) 0.0000
    C5 0.0224(8) 0.0173(8) 0.0198(8) 0.0000 0.0100(6) 0.0000
    C6 0.0201(7) 0.0146(8) 0.0185(8) 0.0000 0.0086(6) 0.0000
    C7 0.0208(8) 0.0371(11) 0.0194(8) 0.0000 0.0070(7) 0.0000
    C8 0.0188(8) 0.0494(13) 0.0298(10) 0.0000 0.0085(7) 0.0000
    C9 0.0238(8) 0.0384(11) 0.0331(10) 0.0000 0.0165(8) 0.0000
    C10 0.0298(9) 0.0260(9) 0.0232(9) 0.0000 0.0159(7) 0.0000
    C11 0.0212(7) 0.0197(8) 0.0177(8) 0.0000 0.0087(6) 0.0000
    C12 0.0191(7) 0.0217(9) 0.0233(8) 0.0000 0.0093(6) 0.0000
    C13 0.0213(8) 0.0357(11) 0.0187(8) 0.0000 0.0044(6) 0.0000
    C14 0.0296(9) 0.0324(10) 0.0160(8) 0.0000 0.0102(7) 0.0000
    C15 0.0232(8) 0.0183(8) 0.0204(8) 0.0000 0.0117(7) 0.0000
    C16 0.0196(7) 0.0238(9) 0.0193(8) 0.0000 0.0089(6) 0.0000
    C17 0.0248(8) 0.0242(9) 0.0218(8) 0.0000 0.0142(7) 0.0000
    C18 0.0306(6) 0.0293(7) 0.0356(7) 0.0053(6) 0.0185(5) 0.0029(6)
    C19 0.0347(10) 0.0448(13) 0.0256(9) 0.0000 0.0194(8) 0.0000
_geom_special_details
;
 Bond distances, angles etc. have been calculated using the
 rounded fractional coordinates. All su's are estimated
 from the variances of the (full) variance-covariance matrix.
 The cell esds are taken into account in the estimation of
 distances, angles and torsion angles
;
loop_
    _geom_bond_atom_site_label_1
    _geom_bond_atom_site_label_2
    _geom_bond_site_symmetry_1
    _geom_bond_site_symmetry_2
    _geom_bond_distance
    _geom_bond_publ_flag
    O1 C2 . . 1.340(2) .
    O2 C12 . . 1.357(3) .
    O1 H1 . . 0.8200 no
    O2 H2 . . 0.8200 no
    N1 C1 . . 1.399(2) .
    N1 N2 . . 1.288(2) .
    N2 C11 . . 1.402(2) .
    C1 C6 . . 1.441(3) no
    C1 C2 . . 1.405(3) no
    C2 C3 . . 1.416(3) no
    C3 C4 . . 1.362(3) no
    C4 C5 . . 1.416(3) no
    C5 C6 . . 1.424(3) no
    C5 C10 . . 1.416(3) no
    C6 C7 . . 1.413(3) no
    C7 C8 . . 1.373(3) no
    C8 C9 . . 1.400(3) no
    C9 C10 . . 1.366(3) no
    C11 C12 . . 1.411(3) no
    C11 C16 . . 1.397(3) no
    C12 C13 . . 1.391(3) no
    C13 C14 . . 1.389(3) no
    C14 C15 . . 1.400(3) no
    C15 C17 . . 1.537(3) no
    C15 C16 . . 1.391(3) no
    C17 C18 . 4_565 1.536(2) no
    C17 C18 . . 1.536(2) no
    C17 C19 . . 1.535(3) no
    C3 H3 . . 0.9300 no
    C4 H4 . . 0.9300 no
    C7 H7 . . 0.9300 no
    C8 H8 . . 0.9300 no
    C9 H9 . . 0.9300 no
    C10 H10 . . 0.9300 no
    C13 H13 . . 0.9300 no
    C14 H14 . . 0.9300 no
    C16 H16 . . 0.9300 no
    C18 H18A . . 0.9600 no
    C18 H18B . . 0.9600 no
    C18 H18C . . 0.9600 no
    C19 H19A . . 0.9500 no
    C19 H19B . . 0.9600 no
    C19 H19A . 4_565 0.9500 no
loop_
    _geom_contact_atom_site_label_1
    _geom_contact_atom_site_label_2
    _geom_contact_distance
    _geom_contact_site_symmetry_1
    _geom_contact_site_symmetry_2
    _geom_contact_publ_flag
    O1 N1 2.913(3) . . no
    O1 N2 2.538(3) . . no
    O1 C9 3.338(4) . 1_655 no
    O1 C7 3.317(3) . 3_666 no
    O1 C7 3.317(3) . 2_646 no
    O1 C7 3.317(3) . 2_656 no
    O1 C7 3.317(3) . 3_676 no
    O1 C9 3.338(4) . 4_665 no
    O2 N1 2.630(3) . . no
    O2 N2 2.960(3) . . no
    O1 H9 2.5200 . 4_665 no
    O1 H9 2.5200 . 1_655 no
    O2 H18C 2.8100 . 1_455 no
    O2 H18C 2.8100 . 4_465 no
    N1 O1 2.913(3) . . no
    N1 O2 2.630(3) . . no
    N2 C5 3.311(3) . 2_646 no
    N2 C5 3.311(3) . 2_656 no
    N2 C5 3.311(3) . 3_666 no
    N2 O1 2.538(3) . . no
    N2 O2 2.960(3) . . no
    N2 C5 3.311(3) . 3_676 no
    N1 H2 1.9300 . . no
    N1 H7 2.5400 . . no
    N1 H1 2.4900 . . no
    N2 H1 1.8300 . . no
    N2 H2 2.5400 . . no
    C1 C1 3.307(3) . 2_646 no
    C1 C1 3.307(3) . 2_656 no
    C1 C6 3.588(3) . 2_646 no
    C1 C6 3.588(3) . 2_656 no
    C1 C1 3.307(3) . 3_666 no
    C1 C1 3.307(3) . 3_676 no
    C1 C6 3.588(3) . 3_666 no
    C1 C6 3.588(3) . 3_676 no
    C4 C11 3.529(3) . 2_646 no
    C4 C11 3.529(3) . 2_656 no
    C4 C12 3.544(3) . 2_646 no
    C4 C12 3.544(3) . 2_656 no
    C4 C11 3.529(3) . 3_666 no
    C4 C11 3.529(3) . 3_676 no
    C4 C12 3.544(3) . 3_666 no
    C4 C12 3.544(3) . 3_676 no
    C5 N2 3.311(3) . 2_646 no
    C5 N2 3.311(3) . 2_656 no
    C5 C11 3.508(3) . 2_646 no
    C5 C11 3.508(3) . 2_656 no
    C5 N2 3.311(3) . 3_666 no
    C5 N2 3.311(3) . 3_676 no
    C5 C11 3.508(3) . 3_666 no
    C5 C11 3.508(3) . 3_676 no
    C6 C1 3.588(3) . 2_646 no
    C6 C1 3.588(3) . 2_656 no
    C6 C1 3.588(3) . 3_666 no
    C6 C1 3.588(3) . 3_676 no
    C7 O1 3.317(3) . 2_646 no
    C7 O1 3.317(3) . 2_656 no
    C7 O1 3.317(3) . 3_666 no
    C7 O1 3.317(3) . 3_676 no
    C9 O1 3.338(4) . 1_455 no
    C9 O1 3.338(4) . 4_465 no
    C10 C11 3.591(3) . 2_646 no
    C10 C11 3.591(3) . 2_656 no
    C10 C16 3.480(3) . 2_646 no
    C10 C16 3.480(3) . 2_656 no
    C10 C11 3.591(3) . 3_666 no
    C10 C11 3.591(3) . 3_676 no
    C10 C16 3.480(3) . 3_666 no
    C10 C16 3.480(3) . 3_676 no
    C11 C4 3.529(3) . 3_666 no
    C11 C4 3.529(3) . 2_646 no
    C11 C4 3.529(3) . 2_656 no
    C11 C5 3.508(3) . 2_646 no
    C11 C5 3.508(3) . 2_656 no
    C11 C10 3.591(3) . 2_646 no
    C11 C10 3.591(3) . 2_656 no
    C11 C5 3.508(3) . 3_676 no
    C11 C4 3.529(3) . 3_676 no
    C11 C5 3.508(3) . 3_666 no
    C11 C10 3.591(3) . 3_666 no
    C11 C10 3.591(3) . 3_676 no
    C12 C4 3.544(3) . 3_666 no
    C12 C4 3.544(3) . 2_646 no
    C12 C4 3.544(3) . 2_656 no
    C12 C4 3.544(3) . 3_676 no
    C16 C10 3.480(3) . 3_666 no
    C16 C10 3.480(3) . 2_646 no
    C16 C10 3.480(3) . 2_656 no
    C16 C10 3.480(3) . 3_676 no
    C11 H1 3.0300 . . no
    C14 H19A 2.8200 . 4_565 no
    C14 H19A 2.8200 . . no
    C16 H18B 2.7500 . . no
    C16 H18B 2.7500 . 4_565 no
    C18 H16 2.8700 . . no
    C19 H14 2.5500 . . no
    H1 N1 2.4900 . . no
    H1 N2 1.8300 . . no
    H1 C11 3.0300 . . no
    H2 N1 1.9300 . . no
    H2 N2 2.5400 . . no
    H2 H7 2.3200 . . no
    H4 H10 2.4600 . . no
    H4 H14 2.4700 . 1_556 no
    H4 H14 2.4700 . 4_566 no
    H7 N1 2.5400 . . no
    H7 H2 2.3200 . . no
    H8 H16 2.3700 . 1_455 no
    H8 H16 2.3700 . 4_465 no
    H9 O1 2.5200 . 1_455 no
    H9 O1 2.5200 . 4_465 no
    H10 H4 2.4600 . . no
    H14 C19 2.5500 . . no
    H14 H4 2.4700 . 1_554 no
    H14 H19A 2.3300 . . no
    H14 H4 2.4700 . 4_564 no
    H14 H19A 2.3300 . 4_565 no
    H16 C18 2.8700 . . no
    H16 H8 2.3700 . 1_655 no
    H16 H18B 2.3300 . . no
    H16 C18 2.8700 . 4_565 no
    H16 H8 2.3700 . 4_665 no
    H16 H18B 2.3300 . 4_565 no
    H18A H19A 2.4900 . . no
    H18A H18A 2.5300 . 4_555 no
    H18B C16 2.7500 . . no
    H18B H16 2.3300 . . no
    H18B H18B 2.5100 . 4_565 no
    H18C O2 2.8100 . 1_655 no
    H18C H19B 2.4500 . . no
    H18C O2 2.8100 . 4_665 no
    H18C H18C 2.4700 . 4_565 no
    H19A C14 2.8200 . . no
    H19A H14 2.3300 . . no
    H19A H18A 2.4900 . . no
    H19B H18C 2.4500 . . no
    H19B H18C 2.4500 . 4_565 no
loop_
    _geom_angle_atom_site_label_1
    _geom_angle_atom_site_label_2
    _geom_angle_atom_site_label_3
    _geom_angle_site_symmetry_1
    _geom_angle_site_symmetry_2
    _geom_angle_site_symmetry_3
    _geom_angle
    _geom_angle_publ_flag
    C2 O1 H1 . . . 110.00 no
    C12 O2 H2 . . . 110.00 no
    N2 N1 C1 . . . 115.96(14) .
    N1 N2 C11 . . . 117.14(14) .
    N1 C1 C6 . . . 116.50(15) .
    N1 C1 C2 . . . 123.67(16) .
    C2 C1 C6 . . . 119.84(15) no
    O1 C2 C3 . . . 116.90(16) .
    O1 C2 C1 . . . 123.09(16) .
    C1 C2 C3 . . . 120.01(16) no
    C2 C3 C4 . . . 120.31(17) no
    C3 C4 C5 . . . 121.97(16) no
    C4 C5 C10 . . . 121.23(16) no
    C6 C5 C10 . . . 119.70(16) no
    C4 C5 C6 . . . 119.07(16) no
    C5 C6 C7 . . . 117.77(16) no
    C1 C6 C5 . . . 118.80(15) no
    C1 C6 C7 . . . 123.43(15) no
    C6 C7 C8 . . . 120.85(17) no
    C7 C8 C9 . . . 121.32(19) no
    C8 C9 C10 . . . 119.38(19) no
    C5 C10 C9 . . . 120.99(18) no
    C12 C11 C16 . . . 119.46(16) no
    N2 C11 C12 . . . 125.48(16) .
    N2 C11 C16 . . . 115.06(15) .
    C11 C12 C13 . . . 118.22(17) no
    O2 C12 C13 . . . 118.99(16) .
    O2 C12 C11 . . . 122.79(16) .
    C12 C13 C14 . . . 120.85(17) no
    C13 C14 C15 . . . 122.27(16) no
    C16 C15 C17 . . . 119.75(15) no
    C14 C15 C16 . . . 116.19(17) no
    C14 C15 C17 . . . 124.06(15) no
    C11 C16 C15 . . . 123.01(16) no
    C15 C17 C19 . . . 112.28(15) no
    C15 C17 C18 . . 4_565 109.60(10) no
    C18 C17 C18 . . 4_565 108.81(14) no
    C18 C17 C19 4_565 . . 108.24(11) no
    C18 C17 C19 . . . 108.24(11) no
    C15 C17 C18 . . . 109.60(10) no
    C2 C3 H3 . . . 120.00 no
    C4 C3 H3 . . . 120.00 no
    C3 C4 H4 . . . 119.00 no
    C5 C4 H4 . . . 119.00 no
    C6 C7 H7 . . . 120.00 no
    C8 C7 H7 . . . 120.00 no
    C7 C8 H8 . . . 119.00 no
    C9 C8 H8 . . . 119.00 no
    C8 C9 H9 . . . 120.00 no
    C10 C9 H9 . . . 120.00 no
    C5 C10 H10 . . . 119.00 no
    C9 C10 H10 . . . 120.00 no
    C12 C13 H13 . . . 120.00 no
    C14 C13 H13 . . . 120.00 no
    C13 C14 H14 . . . 119.00 no
    C15 C14 H14 . . . 119.00 no
    C11 C16 H16 . . . 119.00 no
    C15 C16 H16 . . . 118.00 no
    C17 C18 H18A . . . 110.00 no
    C17 C18 H18B . . . 110.00 no
    C17 C18 H18C . . . 109.00 no
    H18A C18 H18B . . . 109.00 no
    H18A C18 H18C . . . 109.00 no
    H18B C18 H18C . . . 109.00 no
    C17 C19 H19A . . . 109.00 no
    C17 C19 H19B . . . 110.00 no
    C17 C19 H19A . . 4_565 109.00 no
    H19A C19 H19B . . . 109.00 no
    H19A C19 H19A . . 4_565 111.00 no
    H19A C19 H19B 4_565 . . 109.00 no
loop_
    _geom_torsion_atom_site_label_1
    _geom_torsion_atom_site_label_2
    _geom_torsion_atom_site_label_3
    _geom_torsion_atom_site_label_4
    _geom_torsion_site_symmetry_1
    _geom_torsion_site_symmetry_2
    _geom_torsion_site_symmetry_3
    _geom_torsion_site_symmetry_4
    _geom_torsion
    _geom_torsion_publ_flag
    C1 N1 N2 C11 . . . . 180.000(10)
                                   no
    N2 N1 C1 C2 . . . . 0.000(10)
                                no
    N2 N1 C1 C6 . . . . 180.000(10)
                                  no
    N1 N2 C11 C12 . . . . 0.000(10)
                                  no
    N1 N2 C11 C16 . . . . 180.000(10)
                                    no
    N1 C1 C2 O1 . . . . 0.000(10)
                                no
    N1 C1 C2 C3 . . . . 180.000(10)
                                  no
    C6 C1 C2 O1 . . . . 180.000(10)
                                  no
    C6 C1 C2 C3 . . . . 0.000(10)
                                no
    N1 C1 C6 C5 . . . . 180.000(10)
                                  no
    N1 C1 C6 C7 . . . . 0.000(10)
                                no
    C2 C1 C6 C5 . . . . 0.000(10)
                                no
    C2 C1 C6 C7 . . . . 180.000(10)
                                  no
    O1 C2 C3 C4 . . . . 180.000(10)
                                  no
    C1 C2 C3 C4 . . . . 0.000(10)
                                no
    C2 C3 C4 C5 . . . . 0.000(10)
                                no
    C3 C4 C5 C6 . . . . 0.000(10)
                                no
    C3 C4 C5 C10 . . . . 180.000(10)
                                   no
    C4 C5 C6 C1 . . . . 0.000(10)
                                no
    C4 C5 C6 C7 . . . . 180.000(10)
                                  no
    C10 C5 C6 C1 . . . . 180.000(10)
                                   no
    C10 C5 C6 C7 . . . . 0.000(10)
                                 no
    C4 C5 C10 C9 . . . . 180.000(10)
                                   no
    C6 C5 C10 C9 . . . . 0.000(10)
                                 no
    C1 C6 C7 C8 . . . . 180.000(10)
                                  no
    C5 C6 C7 C8 . . . . 0.000(10)
                                no
    C6 C7 C8 C9 . . . . 0.000(10)
                                no
    C7 C8 C9 C10 . . . . 0.000(10)
                                 no
    C8 C9 C10 C5 . . . . 0.000(10)
                                 no
    N2 C11 C12 O2 . . . . 0.000(10)
                                  no
    N2 C11 C12 C13 . . . . 180.000(10)
                                     no
    C16 C11 C12 O2 . . . . 180.000(10)
                                     no
    C16 C11 C12 C13 . . . . 0.000(10)
                                    no
    N2 C11 C16 C15 . . . . 180.000(10)
                                     no
    C12 C11 C16 C15 . . . . 0.000(10)
                                    no
    O2 C12 C13 C14 . . . . 180.000(10)
                                     no
    C11 C12 C13 C14 . . . . 0.000(10)
                                    no
    C12 C13 C14 C15 . . . . 0.000(10)
                                    no
    C13 C14 C15 C16 . . . . 0.000(10)
                                    no
    C13 C14 C15 C17 . . . . 180.000(10)
                                      no
    C14 C15 C16 C11 . . . . 0.000(10)
                                    no
    C17 C15 C16 C11 . . . . 180.000(10)
                                      no
    C14 C15 C17 C18 . . . . -120.32(10) no
    C14 C15 C17 C19 . . . . 0.000(10)
                                    no
    C16 C15 C17 C18 . . . . 59.68(10) no
    C16 C15 C17 C19 . . . . 180.000(10)
                                      no
loop_
    _geom_hbond_atom_site_label_D
    _geom_hbond_atom_site_label_H
    _geom_hbond_atom_site_label_A
    _geom_hbond_site_symmetry_A
    _geom_hbond_distance_DH
    _geom_hbond_distance_HA
    _geom_hbond_distance_DA
    _geom_hbond_angle_DHA
    _geom_hbond_publ_flag
    O1 H1 N2 . 0.82 1.83 2.538(3) 143 yes
    O2 H2 N1 . 0.82 1.93 2.630(3) 142 yes
    C9 H9 O1 1_455 0.93 2.52 3.338(4) 146 yes
