# Supplementary material for: 1-[(E)-2-(5-tert-Butyl-2-hy­droxy­phen­yl)diazen-1-yl]naphthalen-2-ol
Source: Acta Crystallogr Sect E Struct Rep Online. 2014 Jan 29;70(Pt 2):o225. doi: 10.1107/S1600536814001731 (PMC3998364; doi:10.1107/S1600536814001731)
Supplement: Supplementary file 2 [file e-70-0o225-Isup2.hkl]

#
# h,k,l, Fc-squared, Fo-squared, sigma(Fo-squared) and status flag
#
data_I
_shelx_title ' bouchoul_hassiba_toh_0mR =  New: P21/m'
_shelx_refln_list_code          4
_shelx_F_calc_maximum      190.42
_exptl_crystal_F_000       340.00
_reflns_d_resolution_high  0.7001
 
loop_
 _symmetry_equiv_pos_as_xyz
 'x, y, z'
 '-x, y+1/2, -z'
 '-x, -y, -z'
 'x, -y-1/2, z'
 
_cell_length_a     9.6960
_cell_length_b     6.6060
_cell_length_c    13.3850
_cell_angle_alpha  90.000
_cell_angle_beta  110.249
_cell_angle_gamma  90.000
 
_shelx_F_squared_multiplier     1.000
 
loop_
 _refln_index_h
 _refln_index_k
 _refln_index_l
 _refln_F_squared_calc
 _refln_F_squared_meas
 _refln_F_squared_sigma
 _refln_observed_status
   2   0   0       34.65       37.83      0.98 o
   3   0   0        2.86        2.28      0.50 o
   4   0   0        0.06        0.97      0.55 o
   5   0   0       39.45       37.56      1.10 o
   6   0   0       81.78       74.92      2.51 o
   7   0   0       41.93       40.11      2.12 o
   8   0   0        0.02       -0.06      1.71 o
   9   0   0        0.06       -1.01      1.71 o
  10   0   0        8.06        8.99      1.80 o
  11   0   0       81.57       87.46      4.36 o
  12   0   0       11.09       12.08      5.43 o
   1   1   0      476.20      469.34      3.60 o
   2   1   0       39.07       43.92      1.06 o
   3   1   0        7.57        6.65      0.39 o
   4   1   0       82.92       77.24      0.97 o
   5   1   0        1.91        1.08      0.50 o
   6   1   0       96.82       93.02      1.54 o
   7   1   0       42.28       33.73      1.24 o
   8   1   0       26.29       28.77      1.37 o
   9   1   0        8.43        9.00      1.24 o
  10   1   0        0.11       -0.48      1.35 o
  11   1   0       36.22       41.58      2.44 o
  12   1   0        0.55        2.34      2.08 o
   0   2   0    36258.15    37354.14    372.22 o
   1   2   0     7333.14     7995.56     44.00 o
   2   2   0      407.96      413.29      3.56 o
   3   2   0      188.66      198.80      2.38 o
   4   2   0       25.67       32.12      0.99 o
   5   2   0       16.30       16.51      0.87 o
   6   2   0        6.04        3.45      0.98 o
   7   2   0      161.14      164.53      4.81 o
   8   2   0       47.90       47.31      1.74 o
   9   2   0       26.38       25.35      1.51 o
  10   2   0        5.31        4.40      1.76 o
  11   2   0       22.22       23.75      2.30 o
  12   2   0        0.87       -0.83      2.09 o
   1   3   0       51.13       63.35      1.03 o
   2   3   0      101.47      105.62      1.61 o
   3   3   0       70.28       72.21      1.63 o
   4   3   0      162.51      146.79      2.73 o
   5   3   0       70.33       68.46      1.86 o
   6   3   0        0.66        0.19      0.91 o
   7   3   0        1.81        0.25      1.24 o
   8   3   0        4.91        3.11      1.40 o
   9   3   0       11.33       10.84      1.95 o
  10   3   0        0.29       -1.45      1.60 o
  11   3   0       14.13       16.61      2.20 o
  12   3   0        1.49        2.79      1.86 o
   0   4   0    10402.73    10976.29    119.61 o
   1   4   0     1411.75     1557.13      8.35 o
   2   4   0        8.08        7.86      0.88 o
   3   4   0       16.77       17.72      0.96 o
   4   4   0       11.82       12.92      1.14 o
   5   4   0       17.28       16.83      1.33 o
   6   4   0       12.59       15.15      1.73 o
   7   4   0       56.69       60.96      2.09 o
   8   4   0       11.60       12.23      2.07 o
   9   4   0        0.59        1.04      1.53 o
  10   4   0        0.18       -2.40      2.54 o
  11   4   0       21.76       27.34      2.15 o
   1   5   0       49.16       50.10      1.90 o
   2   5   0        0.17       -0.74      0.74 o
   3   5   0        5.13        3.04      0.99 o
   4   5   0        4.55        4.54      1.04 o
   5   5   0        2.19        2.16      1.10 o
   6   5   0       20.44       23.45      2.16 o
   7   5   0       39.58       39.78      2.93 o
   8   5   0       17.56       16.53      2.30 o
   9   5   0        5.77        6.05      1.73 o
  10   5   0        0.00        0.46      1.73 o
  11   5   0       20.38       21.66      3.25 o
   0   6   0     3410.32     3299.96     48.69 o
   1   6   0      376.83      377.23      4.06 o
   2   6   0        4.70        3.03      0.95 o
   3   6   0        0.43        2.06      1.03 o
   4   6   0        2.33        0.10      1.06 o
   5   6   0        4.59        4.93      1.48 o
   6   6   0        6.81        3.00      1.63 o
   7   6   0       17.91       22.57      2.62 o
   8   6   0        3.16        6.34      2.36 o
   9   6   0        3.41       -0.04      2.11 o
  10   6   0        0.19        5.80      2.73 o
   1   7   0       11.32        9.62      1.58 o
   2   7   0        8.30        7.72      1.52 o
   3   7   0        5.80        5.52      3.75 o
   4   7   0        1.74       -0.05      2.07 o
   5   7   0       10.34        7.12      4.12 o
   6   7   0        1.34       -3.00      3.75 o
   7   7   0        6.58        0.37      4.49 o
   8   7   0        4.12       -3.00      4.87 o
   0   8   0      884.47      783.51     14.98 o
   1   8   0      312.15      295.92      5.95 o
   2   8   0        1.79       -1.12      3.37 o
   3   8   0        6.82        6.37      3.75 o
   4   8   0        4.69        9.36      4.12 o
   5   8   0        0.97        4.12      4.12 o
   6   8   0        0.07       -0.75      4.49 o
   1   9   0        5.81        8.06      2.77 o
   2   9   0        1.67       -1.54      2.34 o
   3   9   0        1.41        3.75      4.12 o
 -13   0   1       14.40       14.61      4.12 o
 -12   0   1        3.40        0.37      3.37 o
 -11   0   1        1.95        1.92      2.43 o
 -10   0   1        7.11        6.93      1.54 o
  -9   0   1       17.04       17.80      1.97 o
  -8   0   1     3091.31     3029.99     32.77 o
  -7   0   1     1682.88     1609.41     29.77 o
  -6   0   1       22.87       21.03      1.59 o
  -5   0   1       51.67       60.58      1.44 o
  -4   0   1      240.08      254.02      3.85 o
  -3   0   1      178.00      180.27      1.73 o
  -2   0   1      103.38       99.22      1.04 o
   1   0   1     2289.38     2229.29     53.56 o
   2   0   1     1122.06     1067.99      7.87 o
   3   0   1      429.24      403.28      3.08 o
   4   0   1       24.95       40.97      1.16 o
   5   0   1        2.78        0.67      0.78 o
   6   0   1       45.96       37.59      1.51 o
   7   0   1       20.98       19.71      1.85 o
   8   0   1        0.08       -0.61      1.44 o
   9   0   1       43.70       42.96      3.37 o
  10   0   1      110.26      117.98      5.99 o
  11   0   1       69.09       78.28      5.24 o
  12   0   1        6.19        5.81      2.81 o
 -13   1   1        0.13        2.10      4.87 o
 -12   1   1        9.87        5.89      2.14 o
 -11   1   1        0.14       -0.74      1.58 o
 -10   1   1        9.51       10.78      1.83 o
  -9   1   1        0.41        0.37      1.04 o
  -8   1   1        7.29       10.88      1.07 o
  -7   1   1       57.32       55.36      1.79 o
  -6   1   1      127.89      121.30      1.99 o
  -5   1   1      152.04      172.20      1.52 o
  -4   1   1       11.94       11.13      0.54 o
  -3   1   1      278.51      278.02      1.55 o
  -2   1   1     2448.75     2448.98     15.28 o
  -1   1   1      260.62      251.74      1.21 o
   0   1   1     1237.03     1266.76      7.81 o
   1   1   1     1605.54     1690.68     12.17 o
   2   1   1      528.40      526.75      5.07 o
   3   1   1       62.53       69.36      0.91 o
   4   1   1       37.71       47.05      1.05 o
   5   1   1        0.40        0.86      0.57 o
   6   1   1       21.61       21.95      0.91 o
   7   1   1      432.80      413.53      3.79 o
   8   1   1      521.76      508.96      5.24 o
   9   1   1       38.06       35.68      2.01 o
  10   1   1       74.54       73.03      2.95 o
  11   1   1       82.72      100.46      3.59 o
  12   1   1        2.08        6.09      2.08 o
 -12   2   1        0.23       -0.10      2.03 o
 -11   2   1        1.14       -0.23      1.67 o
 -10   2   1        1.42        2.14      1.70 o
  -9   2   1       60.68       59.84      2.52 o
  -8   2   1     1981.95     1931.47     15.21 o
  -7   2   1     2070.13     1992.06     15.35 o
  -6   2   1       44.92       50.47      1.43 o
  -5   2   1       41.02       42.28      1.24 o
  -4   2   1        2.71        2.60      0.69 o
  -3   2   1        9.89        9.23      0.56 o
  -2   2   1        2.90        2.19      0.42 o
  -1   2   1        0.00       -0.58      0.58 o
   0   2   1     2588.21     2778.68     15.28 o
   2   2   1        0.42        0.37      0.76 o
   3   2   1       16.96       22.73      1.21 o
   4   2   1      126.38      103.80      1.79 o
   5   2   1       64.20       68.66      1.42 o
   6   2   1        1.45        0.66      0.82 o
   7   2   1        9.70        8.13      1.29 o
   8   2   1        0.51        1.42      1.29 o
   9   2   1       14.69       12.57      1.60 o
  10   2   1       44.01       49.84      1.89 o
  11   2   1      123.84      127.64      3.94 o
  12   2   1        0.26       -0.96      2.34 o
 -12   3   1        0.22       -0.96      1.82 o
 -11   3   1        8.91        8.70      2.49 o
 -10   3   1       38.11       29.04      2.20 o
  -9   3   1       18.97       17.25      2.49 o
  -8   3   1        1.54        3.06      1.57 o
  -7   3   1       54.25       53.45      1.61 o
  -6   3   1      120.39      117.99      2.02 o
  -5   3   1      191.83      197.37      2.62 o
  -4   3   1       18.87       23.68      1.06 o
  -3   3   1        1.04        2.90      0.61 o
  -2   3   1      145.26      155.86      1.27 o
  -1   3   1      131.49      121.23      1.20 o
   0   3   1       38.70       46.63      0.87 o
   1   3   1     1037.84     1148.18      6.73 o
   2   3   1      432.25      448.00      4.07 o
   3   3   1      116.32      119.38      2.80 o
   4   3   1       12.65       17.39      1.36 o
   5   3   1       15.27       16.13      1.51 o
   6   3   1       64.42       62.08      1.64 o
   7   3   1      519.28      505.48      4.61 o
   8   3   1      215.39      208.00      2.97 o
   9   3   1        2.29       -1.40      1.65 o
  10   3   1      103.56      108.19      3.19 o
  11   3   1       43.83       45.88      2.64 o
  12   3   1        3.54        1.10      2.42 o
 -12   4   1        1.38       -2.25      4.12 o
 -11   4   1        1.02        2.76      1.85 o
 -10   4   1        2.36        3.69      1.57 o
  -9   4   1       42.22       38.42      2.02 o
  -8   4   1     1339.78     1297.81     13.51 o
  -7   4   1     1021.16     1008.30      8.82 o
  -6   4   1        0.39        0.03      0.93 o
  -5   4   1        0.12        0.41      0.97 o
  -4   4   1        9.10        6.26      0.69 o
  -3   4   1        0.79        0.83      0.83 o
  -2   4   1        2.78        2.57      0.50 o
  -1   4   1        6.22        8.39      1.30 o
   0   4   1      533.13      580.75      4.39 o
   1   4   1      173.43      212.81      2.54 o
   2   4   1       24.69       21.61      1.10 o
   3   4   1        8.69        6.41      1.14 o
   4   4   1        6.17        2.91      1.10 o
   5   4   1        9.91        5.20      1.26 o
   6   4   1        1.09       -1.58      1.58 o
   7   4   1        7.92        4.93      1.87 o
   8   4   1        0.09        0.08      1.44 o
   9   4   1       16.17       17.16      1.75 o
  10   4   1       45.36       47.70      2.28 o
  11   4   1       60.86       58.14      2.86 o
 -11   5   1        1.28        0.33      1.93 o
 -10   5   1        0.06       -1.46      1.59 o
  -9   5   1        1.15        1.39      1.52 o
  -8   5   1        5.48        9.15      1.63 o
  -7   5   1       13.34       17.76      1.77 o
  -6   5   1       45.65       43.16      1.41 o
  -5   5   1       22.33       22.72      1.12 o
  -4   5   1       23.95       25.63      1.28 o
  -3   5   1       46.06       42.90      1.23 o
  -2   5   1      274.67      267.55      2.76 o
  -1   5   1       33.63       33.98      0.99 o
   0   5   1      200.32      201.83      2.00 o
   1   5   1       71.41       76.92      1.38 o
   2   5   1       14.44       13.88      1.73 o
   3   5   1       10.83       10.97      1.12 o
   4   5   1        4.91        8.39      1.41 o
   5   5   1        0.85        1.05      1.24 o
   6   5   1        0.50       -0.69      1.37 o
   7   5   1      134.48      137.64      4.03 o
   8   5   1      255.96      254.79      5.25 o
   9   5   1       26.22       24.34      2.38 o
  10   5   1       27.67       27.08      3.15 o
 -10   6   1        5.28        4.67      2.22 o
  -9   6   1       24.41       23.65      2.28 o
  -8   6   1      769.73      783.61      8.13 o
  -7   6   1      420.00      418.30      5.37 o
  -6   6   1        4.82        3.54      1.40 o
  -5   6   1        3.29        3.94      1.04 o
  -4   6   1        7.86        7.72      1.02 o
  -3   6   1        3.01        0.50      0.99 o
  -2   6   1        2.71        0.65      1.16 o
  -1   6   1        6.22        7.88      1.39 o
   0   6   1      121.21      125.71      4.65 o
   1   6   1      161.88      164.80      6.16 o
   2   6   1        8.09        8.62      1.12 o
   3   6   1       10.03        9.81      1.12 o
   4   6   1        4.70        3.23      1.12 o
   5   6   1        0.02       -0.67      1.43 o
   6   6   1        1.01        0.46      1.62 o
   7   6   1        8.55       11.40      2.30 o
   8   6   1        1.15        4.87      3.00 o
   9   6   1        6.02        3.40      2.52 o
  -8   7   1        0.22        0.00      4.49 o
  -7   7   1       14.67       13.48      4.49 o
  -6   7   1       18.13       22.10      4.49 o
  -5   7   1       17.84       21.35      4.12 o
  -4   7   1        0.24        3.37      2.24 o
  -3   7   1        2.62        3.24      1.52 o
  -2   7   1       20.61       21.23      1.79 o
  -1   7   1        0.11        1.33      1.54 o
   0   7   1       14.31       16.25      1.40 o
   1   7   1       84.53       77.24      3.51 o
   2   7   1       11.11       13.28      2.07 o
   3   7   1        6.00        7.69      2.15 o
   4   7   1        8.03        8.95      2.34 o
   5   7   1        1.44        1.50      4.12 o
   6   7   1        2.12        0.00      4.12 o
   7   7   1      124.48      120.60      8.24 o
   8   7   1       67.33       59.18      6.37 o
  -7   8   1      272.68      297.38     11.24 o
  -6   8   1        1.56        7.49      4.49 o
  -5   8   1        4.13        4.12      4.12 o
  -4   8   1        1.75        2.62      4.12 o
  -3   8   1        0.58        2.72      2.07 o
  -2   8   1        0.59       -2.07      2.07 o
  -1   8   1        0.75       -2.38      5.43 o
   0   8   1       87.27       89.41      3.97 o
   1   8   1       42.19       41.64      2.88 o
   2   8   1       16.71       17.98      4.12 o
   3   8   1        6.63        5.99      4.12 o
   4   8   1        2.30        6.74      4.12 o
   5   8   1        7.28       10.86      4.49 o
   6   8   1        3.40       -4.49      4.49 o
  -4   9   1        0.47        2.25      4.12 o
  -3   9   1        2.35        0.59      2.42 o
  -2   9   1        5.90        4.55      2.51 o
  -1   9   1        0.13       -2.38      2.38 o
   0   9   1        7.40        9.08      2.77 o
   1   9   1       30.65       28.04      2.88 o
   2   9   1        1.42       -2.25      4.12 o
   3   9   1        3.53       18.35      4.87 o
 -13   0   2        6.51        2.25      3.75 o
 -12   0   2       17.39       24.72      4.12 o
 -11   0   2        0.75       -0.37      3.37 o
 -10   0   2        0.89        1.98      1.80 o
  -9   0   2       25.22       23.94      1.79 o
  -8   0   2     1020.85      995.90      9.80 o
  -7   0   2      596.36      511.25      5.62 o
  -6   0   2       22.79       22.04      1.40 o
  -5   0   2       67.61       77.56      1.47 o
  -4   0   2      698.55      732.05      4.76 o
  -3   0   2      901.92      904.88      6.93 o
  -2   0   2     1213.88     1228.98      9.58 o
  -1   0   2        2.52        2.08      0.31 o
   0   0   2       73.19       73.30      1.11 o
   1   0   2      382.79      367.42      3.00 o
   2   0   2      661.04      668.13      5.10 o
   3   0   2     2897.75     3004.09     19.29 o
   4   0   2       60.99       70.65      1.48 o
   5   0   2      257.77      235.32      3.17 o
   6   0   2       21.18       25.12      1.36 o
   7   0   2        7.42        5.21      1.40 o
   8   0   2       43.60       48.49      4.12 o
   9   0   2       97.79       97.03      3.51 o
  10   0   2        0.55        5.24      3.00 o
  11   0   2       20.18       23.60      4.12 o
  12   0   2        0.16       -0.37      3.75 o
 -13   1   2        6.12        7.76      2.77 o
 -12   1   2       55.95       59.55      3.57 o
 -11   1   2       14.94       15.96      2.70 o
 -10   1   2       84.98       81.72      2.35 o
  -9   1   2        7.99        8.42      1.40 o
  -8   1   2        9.01       12.56      1.13 o
  -7   1   2      290.95      279.71      4.05 o
  -6   1   2        2.34        3.81      0.88 o
  -5   1   2      123.88      126.82      1.54 o
  -4   1   2      218.31      232.41      1.49 o
  -3   1   2        3.90        3.48      0.38 o
  -2   1   2      216.43      221.90      1.43 o
  -1   1   2      103.76      117.41      0.85 o
   0   1   2     6684.68     6769.67     40.03 o
   1   1   2       37.24       31.61      0.97 o
   2   1   2      587.21      602.04      4.28 o
   3   1   2     1161.46     1146.85      6.15 o
   4   1   2       59.43       74.81      1.36 o
   5   1   2        7.43       10.22      0.82 o
   6   1   2        9.13        8.79      0.95 o
   7   1   2       24.74       20.82      1.44 o
   8   1   2       41.61       39.04      1.73 o
   9   1   2       45.95       40.43      1.86 o
  10   1   2       53.50       50.64      3.04 o
  11   1   2       20.63       21.97      2.77 o
  12   1   2        8.20       10.48      2.23 o
 -13   2   2        0.43        1.63      4.31 o
 -12   2   2        0.00       -0.37      2.91 o
 -11   2   2       12.12       15.38      1.86 o
 -10   2   2       10.46       12.66      2.22 o
  -9   2   2       68.71       67.15      2.33 o
  -8   2   2      738.84      701.69      6.38 o
  -7   2   2      445.38      399.09      3.68 o
  -6   2   2        1.68       -0.02      0.59 o
  -5   2   2      255.47      261.61      2.14 o
  -4   2   2       10.61       14.02      0.89 o
  -3   2   2       19.61       24.56      0.51 o
  -2   2   2       22.23       22.59      0.48 o
  -1   2   2      594.67      593.09      3.14 o
   0   2   2      489.82      513.81      3.46 o
   1   2   2      482.98      521.54      3.92 o
   2   2   2      420.39      451.31      6.81 o
   3   2   2     2371.01     2446.66     25.56 o
   4   2   2        5.80        5.01      0.80 o
   5   2   2       20.84       14.62      0.84 o
   6   2   2        8.34        6.96      0.91 o
   7   2   2       64.99       62.66      2.03 o
   8   2   2        2.44        1.09      1.41 o
   9   2   2       36.74       36.38      1.86 o
  10   2   2        3.39        2.04      1.57 o
  11   2   2       16.12       17.64      2.06 o
  12   2   2        0.46       -2.13      2.81 o
 -12   3   2       33.34       31.49      2.64 o
 -11   3   2        1.55        0.53      1.75 o
 -10   3   2       22.96       17.87      1.79 o
  -9   3   2       54.71       52.62      1.95 o
  -8   3   2       13.89       14.50      1.52 o
  -7   3   2      399.10      401.54      4.48 o
  -6   3   2       38.79       41.54      1.39 o
  -5   3   2       11.80       12.91      1.07 o
  -4   3   2       53.46       59.19      1.46 o
  -3   3   2        4.74        5.95      0.57 o
  -2   3   2      300.86      317.45      2.11 o
  -1   3   2      243.16      272.45      1.82 o
   0   3   2     1210.67     1353.24      7.80 o
   1   3   2      217.20      214.37      2.21 o
   2   3   2      850.75      879.73      8.36 o
   3   3   2      113.44      115.97      2.44 o
   4   3   2      189.02      190.21      3.17 o
   5   3   2       29.88       26.91      2.22 o
   6   3   2       11.15       10.35      1.73 o
   7   3   2       27.32       25.52      2.23 o
   8   3   2        9.43        7.17      3.17 o
   9   3   2       67.78       62.07      2.42 o
  10   3   2       12.45       14.09      1.60 o
  11   3   2       43.83       49.70      2.70 o
 -12   4   2        2.32       -2.36      2.36 o
 -11   4   2        1.31        0.35      2.82 o
 -10   4   2        0.30       -1.63      1.63 o
  -9   4   2       31.09       28.59      1.75 o
  -8   4   2      485.34      492.08      4.94 o
  -7   4   2      278.64      273.93      3.43 o
  -6   4   2        3.48        2.72      0.87 o
  -5   4   2       49.87       53.01      1.21 o
  -4   4   2       57.19       56.94      1.26 o
  -3   4   2        6.92        6.04      0.73 o
  -2   4   2       18.90       23.02      0.83 o
  -1   4   2       22.44       23.24      0.92 o
   0   4   2       30.64       32.28      0.88 o
   1   4   2       91.09       93.09      1.74 o
   2   4   2      181.51      177.44      2.88 o
   3   4   2      719.41      770.27      7.85 o
   4   4   2        2.92        3.93      1.14 o
   5   4   2       20.97       20.59      1.52 o
   6   4   2        0.51        0.03      1.37 o
   7   4   2       14.17       11.45      2.01 o
   8   4   2        7.07        7.46      2.08 o
   9   4   2       25.97       27.49      3.41 o
  10   4   2        1.81        4.10      1.75 o
  11   4   2       12.91       18.52      2.36 o
 -11   5   2        5.05        7.38      2.18 o
 -10   5   2       49.80       47.10      2.46 o
  -9   5   2        0.36        0.86      1.52 o
  -8   5   2       13.60       15.68      1.55 o
  -7   5   2       56.42       61.40      2.03 o
  -6   5   2        4.40        3.08      1.10 o
  -5   5   2       38.04       38.63      1.33 o
  -4   5   2       50.22       50.57      1.76 o
  -3   5   2        0.79        0.36      1.34 o
  -2   5   2       17.27       18.66      1.01 o
  -1   5   2        4.94        7.87      0.66 o
   0   5   2      777.11      805.37      5.10 o
   1   5   2        8.18        5.92      1.27 o
   2   5   2       49.41       53.22      1.82 o
   3   5   2      229.27      226.82      3.57 o
   4   5   2        6.01        4.28      1.24 o
   5   5   2        0.11       -1.41      1.41 o
   6   5   2        2.03       -0.99      1.44 o
   7   5   2        8.73        9.91      2.08 o
   8   5   2       19.97       21.94      2.52 o
   9   5   2        5.51        7.88      2.52 o
  10   5   2       36.92       33.01      3.14 o
 -10   6   2        0.26       -0.33      2.13 o
  -9   6   2       19.95       20.53      3.16 o
  -8   6   2      229.06      225.60      4.03 o
  -7   6   2      196.40      199.12      3.68 o
  -6   6   2        4.35        4.60      1.52 o
  -5   6   2        7.02        7.12      1.27 o
  -4   6   2       64.37       62.23      1.83 o
  -3   6   2       14.75       14.72      1.40 o
  -2   6   2       26.98       30.50      1.51 o
  -1   6   2        0.19        1.08      0.98 o
   0   6   2        1.60        2.82      0.95 o
   1   6   2       13.67       17.02      1.62 o
   2   6   2       57.45       52.93      1.96 o
   3   6   2      225.79      230.98      3.35 o
   4   6   2       11.50        9.29      1.23 o
   5   6   2       11.23       11.77      1.65 o
   6   6   2        4.29        6.03      2.08 o
   7   6   2        1.05       -1.94      2.31 o
   8   6   2       11.25       10.24      2.48 o
   9   6   2       18.87       21.85      2.86 o
  -9   7   2        7.55        5.62      4.87 o
  -8   7   2        0.04       -1.87      4.49 o
  -7   7   2       70.27       76.17      4.87 o
  -6   7   2        2.55       -3.37      3.75 o
  -5   7   2        1.17       -1.03      3.75 o
  -4   7   2       16.87       18.56      2.78 o
  -3   7   2        0.81       -0.03      1.60 o
  -2   7   2       10.03       14.19      2.04 o
  -1   7   2       30.16       33.85      1.95 o
   0   7   2      157.79      140.79      3.23 o
   1   7   2        6.69       10.61      2.06 o
   2   7   2       85.39       90.30      5.43 o
   3   7   2       32.53       34.77      2.70 o
   4   7   2       20.32       21.54      2.70 o
   5   7   2        1.00        4.12      4.12 o
   6   7   2        0.81       -2.62      4.12 o
   7   7   2       11.27       17.23      4.87 o
   8   7   2        0.59       -4.87      4.87 o
  -7   8   2       90.66       95.88      7.12 o
  -6   8   2       25.64       34.46      5.24 o
  -5   8   2       20.59       21.86      2.70 o
  -4   8   2        2.76        3.04      2.15 o
  -3   8   2        6.62        6.58      2.34 o
  -2   8   2        1.41        2.29      2.24 o
  -1   8   2        6.70        3.70      2.43 o
   0   8   2        8.57        1.50      3.37 o
   1   8   2        6.74        0.37      3.75 o
   2   8   2       20.40       31.46      4.49 o
   3   8   2      107.65      121.72      7.49 o
   4   8   2        0.28        2.62      4.12 o
   5   8   2        1.87        5.24      4.49 o
   6   8   2        1.98       12.36      5.24 o
  -4   9   2        9.99        7.57      2.61 o
  -3   9   2        0.87       -2.34      2.34 o
  -2   9   2        2.58        2.06      2.65 o
  -1   9   2       13.29       12.95      3.00 o
   0   9   2       61.31       59.71      3.41 o
   1   9   2        0.72        0.75      4.12 o
   2   9   2       33.91       37.83      5.24 o
   3   9   2       14.50       14.61      4.87 o
 -13   0   3        4.41        5.99      4.12 o
 -12   0   3      106.02       98.13      6.74 o
 -11   0   3        8.87        7.00      2.07 o
 -10   0   3        0.43       -1.31      3.18 o
  -9   0   3        2.13        3.20      2.25 o
  -8   0   3       58.00       50.77      2.51 o
  -7   0   3       62.18       58.80      2.65 o
  -6   0   3      118.44      108.92      2.77 o
  -5   0   3     2240.21     2603.49     22.13 o
  -4   0   3      537.19      572.59      6.32 o
  -3   0   3     1516.73     1531.20     19.89 o
  -2   0   3       20.86       19.05      0.61 o
  -1   0   3      804.31      753.60      4.89 o
   0   0   3      679.63      670.10      5.06 o
   1   0   3     1115.76     1070.33      7.87 o
   2   0   3       27.42       21.78      0.75 o
   3   0   3      253.77      293.06      2.85 o
   4   0   3       74.30       85.36      1.78 o
   5   0   3        0.06        0.24      1.03 o
   6   0   3       46.61       38.04      1.65 o
   7   0   3       22.04       18.24      1.48 o
   8   0   3       79.19       75.56      2.74 o
   9   0   3        8.09        8.99      3.00 o
  10   0   3        1.47        1.12      3.00 o
  11   0   3       31.69       39.33      4.49 o
  12   0   3        8.81        2.62      3.75 o
 -13   1   3        5.24        8.00      2.88 o
 -12   1   3       24.15       23.95      2.36 o
 -11   1   3        2.83        4.21      1.79 o
 -10   1   3       23.22       22.40      1.60 o
  -9   1   3       32.12       33.59      1.63 o
  -8   1   3       74.68       67.96      2.09 o
  -7   1   3       79.36       83.14      1.98 o
  -6   1   3        0.10        1.12      0.79 o
  -5   1   3      279.04      317.21      2.64 o
  -4   1   3        3.57        4.57      0.51 o
  -3   1   3        0.58        0.45      0.40 o
  -2   1   3      194.78      195.00      1.25 o
  -1   1   3        1.56        1.12      0.32 o
   0   1   3        0.89        0.97      0.55 o
   1   1   3     1006.00     1007.61      7.68 o
   2   1   3     1545.54     1532.09     11.01 o
   3   1   3     1333.20     1440.92      8.76 o
   4   1   3      318.50      379.46      2.91 o
   5   1   3       23.23       23.32      0.91 o
   6   1   3        0.01       -0.50      1.48 o
   7   1   3        1.28        0.57      1.19 o
   8   1   3       16.26       13.41      1.84 o
   9   1   3       11.48       15.10      1.98 o
  10   1   3       76.86       82.56      8.24 o
  11   1   3       19.65       22.80      2.77 o
 -13   2   3        9.14       11.44      2.88 o
 -12   2   3       50.58       52.40      3.27 o
 -11   2   3        2.81        2.87      1.92 o
 -10   2   3       28.80       27.59      2.20 o
  -9   2   3       75.42       76.27      2.25 o
  -8   2   3      225.39      225.45      2.83 o
  -7   2   3        1.21        2.52      0.90 o
  -6   2   3        0.31        0.70      0.75 o
  -5   2   3     1104.47     1214.06      7.17 o
  -4   2   3      273.87      287.28      2.09 o
  -3   2   3      275.49      278.27      1.66 o
  -2   2   3      426.89      414.85      1.99 o
  -1   2   3       55.49       51.51      0.81 o
   0   2   3       86.22       83.67      1.23 o
   1   2   3        1.25        2.55      0.67 o
   2   2   3      209.84      236.61      3.83 o
   3   2   3      485.75      533.53      6.89 o
   4   2   3       25.29       31.23      1.71 o
   5   2   3        0.67       -1.03      1.03 o
   6   2   3       71.55       65.34      1.71 o
   7   2   3        0.05       -1.21      1.21 o
   8   2   3       12.14        9.39      1.43 o
   9   2   3       46.74       41.89      1.93 o
  10   2   3       21.14       24.50      2.70 o
  11   2   3        7.16       13.71      2.61 o
 -12   3   3        4.76        5.45      2.20 o
 -11   3   3       15.15       17.51      2.20 o
 -10   3   3       11.37       12.77      1.98 o
  -9   3   3       11.38       11.54      1.76 o
  -8   3   3       22.16       22.82      1.68 o
  -7   3   3      124.28      125.31      2.43 o
  -6   3   3       44.98       47.93      1.51 o
  -5   3   3       15.87       18.46      0.92 o
  -4   3   3      122.68      127.46      1.92 o
  -3   3   3       56.86       54.46      1.01 o
  -2   3   3      172.45      169.24      1.30 o
  -1   3   3        7.84       10.03      0.54 o
   0   3   3       13.32       16.05      1.12 o
   1   3   3      316.81      312.52      3.74 o
   2   3   3      502.20      512.74      5.48 o
   3   3   3     1062.34     1173.16     11.02 o
   4   3   3       51.83       68.64      3.04 o
   5   3   3        5.82        4.62      1.51 o
   6   3   3       26.11       22.32      2.35 o
   7   3   3        6.24        5.85      1.32 o
   8   3   3        2.88        0.20      2.05 o
   9   3   3        6.24        5.53      1.66 o
  10   3   3       48.20       52.78      2.43 o
  11   3   3       24.11       22.83      2.97 o
 -12   4   3       44.15       44.40      2.98 o
 -11   4   3        0.18        0.19      2.09 o
 -10   4   3        4.51        5.87      2.03 o
  -9   4   3       15.17       16.60      1.98 o
  -8   4   3       67.57       66.93      2.11 o
  -7   4   3       11.12       11.96      1.25 o
  -6   4   3        3.59        1.03      1.07 o
  -5   4   3      508.62      526.66      4.14 o
  -4   4   3       93.96       92.69      1.59 o
  -3   4   3      117.96      118.27      1.61 o
  -2   4   3       36.07       34.62      0.92 o
  -1   4   3       14.11       15.62      0.65 o
   0   4   3       11.16       11.90      0.82 o
   1   4   3       21.25       20.09      1.30 o
   2   4   3       25.56       28.92      1.58 o
   3   4   3      142.88      143.73      2.88 o
   4   4   3       25.18       31.01      1.92 o
   5   4   3        0.03       -0.34      1.33 o
   6   4   3       21.62       21.17      1.71 o
   7   4   3        2.71        2.86      1.92 o
   8   4   3       19.77       21.88      1.89 o
   9   4   3       12.19       10.27      2.44 o
  10   4   3        5.23        0.54      1.81 o
 -11   5   3        2.50        3.54      2.20 o
 -10   5   3       14.68       14.51      3.68 o
  -9   5   3        6.71        8.44      2.81 o
  -8   5   3       42.82       44.38      2.02 o
  -7   5   3        6.81        6.60      1.36 o
  -6   5   3        0.52        0.77      1.19 o
  -5   5   3      108.96      110.85      2.27 o
  -4   5   3        1.81        1.95      1.11 o
  -3   5   3       10.99       10.97      1.06 o
  -2   5   3        0.36        1.06      0.89 o
  -1   5   3        5.57        4.31      0.66 o
   0   5   3        0.23        0.51      0.66 o
   1   5   3       54.59       58.72      1.82 o
   2   5   3      279.69      278.48      3.45 o
   3   5   3      227.20      245.04      4.12 o
   4   5   3      157.33      162.31      4.62 o
   5   5   3       13.61       11.28      1.55 o
   6   5   3        0.81       -1.74      1.92 o
   7   5   3        2.81        1.73      2.08 o
   8   5   3        9.95        9.71      3.70 o
   9   5   3        4.05        4.66      2.52 o
  10   5   3       35.82       30.01      3.93 o
 -10   6   3        0.04       -2.29      3.00 o
  -9   6   3        0.65       -3.75      3.75 o
  -8   6   3       19.49       17.24      2.12 o
  -7   6   3       15.47       14.76      1.88 o
  -6   6   3        0.46       -0.61      1.24 o
  -5   6   3      195.09      187.21      2.92 o
  -4   6   3       35.14       38.23      1.71 o
  -3   6   3       52.06       55.38      2.01 o
  -2   6   3        0.12        0.31      1.16 o
  -1   6   3       22.16       22.92      1.65 o
   0   6   3       21.58       20.93      1.08 o
   1   6   3       23.71       22.96      1.32 o
   2   6   3        0.06        0.10      1.30 o
   3   6   3       35.74       34.19      1.70 o
   4   6   3       21.90       24.02      1.59 o
   5   6   3        0.03       -1.02      1.87 o
   6   6   3        9.20        8.30      2.31 o
   7   6   3        1.48        5.11      2.59 o
   8   6   3       16.36       17.88      2.73 o
   9   6   3        1.14        5.17      3.15 o
  -9   7   3        2.92        1.12      4.49 o
  -8   7   3       13.09        7.64      2.49 o
  -7   7   3       12.52       11.33      2.49 o
  -6   7   3       15.75       18.74      3.00 o
  -5   7   3       10.21       12.21      2.34 o
  -4   7   3        8.24        9.09      1.76 o
  -3   7   3        1.19       -0.61      1.65 o
  -2   7   3        6.08        7.18      1.65 o
  -1   7   3        0.10       -0.62      2.00 o
   0   7   3        0.14        2.22      1.97 o
   1   7   3       18.49       17.72      2.81 o
   2   7   3       58.15       61.05      4.87 o
   3   7   3      165.53      158.60      9.36 o
   4   7   3       32.75       30.34      2.97 o
   5   7   3        2.45        4.12      4.12 o
   6   7   3        4.76        6.37      4.49 o
   7   7   3        0.02       -1.50      4.49 o
  -7   8   3        0.64        0.52      2.49 o
  -6   8   3        4.50        7.87      4.49 o
  -5   8   3       65.64       66.97      8.61 o
  -4   8   3        5.63        5.95      2.34 o
  -3   8   3        1.90        1.89      2.24 o
  -2   8   3        6.49        5.52      1.79 o
  -1   8   3        2.44       -0.19      2.12 o
   0   8   3        2.55       -0.20      6.18 o
   1   8   3        2.83        3.00      3.75 o
   2   8   3        9.65        7.12      4.12 o
   3   8   3       34.89       41.20      5.24 o
   4   8   3        5.50        7.87      4.49 o
   5   8   3        0.10        1.50      4.49 o
  -4   9   3        2.53        2.19      2.42 o
  -3   9   3        0.01        1.85      2.51 o
  -2   9   3        0.53       -1.54      2.51 o
  -1   9   3        0.00       -0.20      3.75 o
   0   9   3        0.04       -0.37      4.12 o
   1   9   3        1.90        7.49      4.49 o
   2   9   3       23.30       25.47      4.87 o
 -13   0   4       21.58       25.09      4.49 o
 -12   0   4       25.05       33.33      4.49 o
 -11   0   4       18.34       21.69      2.51 o
 -10   0   4       25.13       27.97      2.34 o
  -9   0   4       92.46       77.98      3.30 o
  -8   0   4        0.26       -0.19      1.59 o
  -7   0   4       44.95       46.12      2.24 o
  -6   0   4       51.34       54.72      2.38 o
  -5   0   4      158.25      176.05      3.30 o
  -4   0   4      865.33      947.59      9.20 o
  -3   0   4      260.58      267.41      2.40 o
  -2   0   4       49.66       50.64      0.96 o
  -1   0   4     1439.43     1377.01      8.35 o
   0   0   4        0.36        2.20      0.59 o
   1   0   4      290.04      274.67      2.57 o
   2   0   4      468.73      409.66      3.51 o
   3   0   4      524.07      534.75      6.02 o
   4   0   4        5.58        9.94      0.88 o
   5   0   4       16.34       14.83      1.21 o
   6   0   4        0.05        0.96      1.27 o
   7   0   4       45.36       37.34      2.62 o
   8   0   4       14.63       16.08      2.24 o
   9   0   4        7.47        4.49      3.00 o
  10   0   4       52.07       50.94      4.49 o
  11   0   4        2.01        3.00      3.37 o
 -13   1   4        1.88        1.62      2.77 o
 -12   1   4        0.53        2.80      2.01 o
 -11   1   4        1.89        3.49      1.79 o
 -10   1   4       27.78       28.72      1.74 o
  -9   1   4       15.91       14.85      1.37 o
  -8   1   4       59.26       58.05      2.00 o
  -7   1   4       74.46       81.64      2.01 o
  -6   1   4      378.31      395.32      6.80 o
  -5   1   4     1693.45     1925.58     12.90 o
  -4   1   4     1800.75     2041.94     10.17 o
  -3   1   4       81.85       82.08      0.90 o
  -2   1   4       19.80       18.03      0.56 o
  -1   1   4        0.79        0.89      0.35 o
   0   1   4      270.82      282.95      1.99 o
   1   1   4        0.15        0.19      0.51 o
   2   1   4       54.89       75.45      1.19 o
   3   1   4      306.04      347.40      2.86 o
   4   1   4        8.34        9.20      0.72 o
   5   1   4       20.24       20.71      0.92 o
   6   1   4        5.25        2.98      0.99 o
   7   1   4       93.50       82.90      2.45 o
   8   1   4       20.40       18.43      1.55 o
   9   1   4        6.43        4.99      1.81 o
  10   1   4        0.76       -0.20      3.00 o
  11   1   4        1.00       -1.31      4.31 o
 -13   2   4        4.10       -0.35      2.14 o
 -12   2   4       38.63       40.23      2.70 o
 -11   2   4       19.60       24.60      2.30 o
 -10   2   4       36.28       33.41      2.30 o
  -9   2   4       24.19       20.66      1.44 o
  -8   2   4       32.04       33.38      1.52 o
  -7   2   4        8.93        8.06      1.24 o
  -6   2   4       36.81       37.35      1.10 o
  -5   2   4      635.35      669.80      4.73 o
  -4   2   4      103.36      124.13      1.42 o
  -3   2   4       14.98       14.88      0.57 o
  -2   2   4       10.34       14.49      0.48 o
  -1   2   4      599.56      610.11      3.55 o
   0   2   4      119.93       95.91      1.37 o
   1   2   4      911.43      904.68      8.43 o
   2   2   4        2.30       -0.72      1.24 o
   3   2   4       54.87       52.44      2.38 o
   4   2   4       31.03       26.79      1.85 o
   5   2   4       80.13       78.98      1.71 o
   6   2   4        9.43       10.72      1.06 o
   7   2   4       26.64       24.85      1.60 o
   8   2   4       17.24       18.23      1.60 o
   9   2   4        0.55       -0.20      2.06 o
  10   2   4       18.59       16.30      2.19 o
  11   2   4        1.33        3.58      2.61 o
 -13   3   4        0.35       -2.26      2.26 o
 -12   3   4       13.20       11.25      2.26 o
 -11   3   4       24.11       26.16      2.42 o
 -10   3   4       73.54       78.06      3.13 o
  -9   3   4        1.07        3.35      1.70 o
  -8   3   4        7.64        7.44      1.44 o
  -7   3   4       21.26       23.13      1.28 o
  -6   3   4      221.45      230.90      2.45 o
  -5   3   4     1079.06     1149.34      7.03 o
  -4   3   4      489.89      536.74      3.40 o
  -3   3   4        8.50       12.34      0.60 o
  -2   3   4      108.83      105.03      1.24 o
  -1   3   4      118.69      123.40      1.52 o
   0   3   4        4.33        5.76      0.94 o
   1   3   4      135.67      150.01      2.66 o
   2   3   4      125.48      138.11      2.66 o
   3   3   4      101.88      120.68      2.73 o
   4   3   4        2.36        2.06      1.59 o
   5   3   4        1.82        3.47      1.61 o
   6   3   4        0.52        1.17      2.57 o
   7   3   4      146.11      137.57      3.80 o
   8   3   4        0.24        0.77      1.50 o
   9   3   4        0.14        0.58      1.55 o
  10   3   4        0.88        2.70      1.72 o
  11   3   4        0.05        3.37      3.00 o
 -12   4   4       15.13       10.85      3.97 o
 -11   4   4       10.79       10.66      2.26 o
 -10   4   4       19.72       21.12      2.20 o
  -9   4   4       20.17       20.77      2.08 o
  -8   4   4        6.62        7.22      1.52 o
  -7   4   4        0.35       -0.34      1.16 o
  -6   4   4        0.09        0.98      1.10 o
  -5   4   4      154.07      160.46      2.47 o
  -4   4   4      127.88      135.00      2.32 o
  -3   4   4       23.46       20.85      0.87 o
  -2   4   4       14.21       16.76      0.76 o
  -1   4   4      242.61      240.91      2.26 o
   0   4   4        0.67        0.56      0.94 o
   1   4   4      179.15      182.22      3.09 o
   2   4   4       15.01       12.57      1.36 o
   3   4   4       60.78       63.36      2.44 o
   4   4   4        1.18        2.88      1.43 o
   5   4   4       26.14       22.66      1.68 o
   6   4   4        2.70        0.43      2.10 o
   7   4   4       17.90       22.70      2.38 o
   8   4   4        7.08        8.36      3.30 o
   9   4   4        2.46        3.90      2.36 o
  10   4   4       19.44       19.94      2.18 o
 -11   5   4        0.62        1.29      2.13 o
 -10   5   4        1.82       -1.09      2.03 o
  -9   5   4       11.97       15.65      2.28 o
  -8   5   4       28.76       25.62      1.90 o
  -7   5   4       27.32       29.12      1.56 o
  -6   5   4       97.30      102.92      2.50 o
  -5   5   4      322.63      322.23      3.49 o
  -4   5   4      384.76      389.46      3.79 o
  -3   5   4       15.41       13.64      1.24 o
  -2   5   4       10.13       11.47      0.86 o
  -1   5   4       10.19        9.81      0.85 o
   0   5   4       59.58       53.10      1.99 o
   1   5   4        0.04       -0.94      0.94 o
   2   5   4        7.52        6.18      1.48 o
   3   5   4       59.43       58.87      4.87 o
   4   5   4        1.19        1.48      1.95 o
   5   5   4        9.83       13.85      2.38 o
   6   5   4       20.16       17.50      2.30 o
   7   5   4       22.58       18.25      3.33 o
   8   5   4       19.19       17.35      2.62 o
   9   5   4        6.32        5.07      2.58 o
 -10   6   4        4.04        2.85      2.49 o
  -9   6   4       17.62       19.85      6.55 o
  -8   6   4        0.21        0.00      2.15 o
  -7   6   4        3.20       -0.68      2.07 o
  -6   6   4        5.41        8.99      3.75 o
  -5   6   4       29.31       30.03      1.98 o
  -4   6   4       87.46       86.28      3.01 o
  -3   6   4        4.46        6.72      1.51 o
  -2   6   4       11.01       10.81      1.93 o
  -1   6   4       73.16       71.65      1.89 o
   0   6   4        2.30        1.60      1.09 o
   1   6   4       21.89       21.90      1.36 o
   2   6   4       14.14       11.97      1.32 o
   3   6   4       37.85       35.97      1.79 o
   4   6   4        0.87        3.95      2.34 o
   5   6   4        4.11        3.79      2.14 o
   6   6   4        0.12        2.25      2.20 o
   7   6   4       15.57       19.17      2.64 o
   8   6   4        4.62        2.71      2.58 o
  -9   7   4        0.32       -2.49      2.49 o
  -8   7   4        1.07        1.20      2.49 o
  -7   7   4        3.93        3.75      3.56 o
  -6   7   4       36.15       40.28      2.97 o
  -5   7   4      158.34      156.62      4.74 o
  -4   7   4      114.52       99.12      4.12 o
  -3   7   4        5.73        4.14      1.65 o
  -2   7   4        3.49        4.97      1.65 o
  -1   7   4        4.51        5.96      1.58 o
   0   7   4        1.16       -1.97      1.97 o
   1   7   4        7.98        6.37      3.75 o
   2   7   4       15.01       11.61      4.12 o
   3   7   4       14.39       13.86      4.49 o
   4   7   4        0.64        0.37      4.12 o
   5   7   4        0.32       -1.50      4.12 o
   6   7   4        2.02        4.87      4.49 o
   7   7   4       31.02       26.97      5.62 o
  -7   8   4        5.95        3.37      2.49 o
  -6   8   4        2.45        2.58      2.42 o
  -5   8   4       42.39       38.71      3.15 o
  -4   8   4       12.47        9.32      2.51 o
  -3   8   4        2.43        0.19      2.38 o
  -2   8   4        4.26        2.62      2.38 o
  -1   8   4       14.71       22.12      2.51 o
   0   8   4        0.36        2.25      3.75 o
   1   8   4       24.09       26.22      4.49 o
   2   8   4        2.23        0.37      4.12 o
   3   8   4        0.01        3.00      4.12 o
   4   8   4        5.40        8.24      4.87 o
   5   8   4       12.74        7.12      4.87 o
  -3   9   4        4.39        1.95      2.51 o
  -2   9   4        0.25       -0.56      2.38 o
  -1   9   4        0.64       -2.51      2.51 o
   0   9   4        0.68       -0.37      4.12 o
   1   9   4        3.47        5.24      4.49 o
 -13   0   5       16.06       18.35      4.49 o
 -12   0   5       77.16       89.26      5.99 o
 -11   0   5       20.44       17.02      2.51 o
 -10   0   5        0.45        3.22      1.97 o
  -9   0   5       17.74        8.21      1.97 o
  -8   0   5      136.53      136.74      3.71 o
  -7   0   5       98.79      113.41      3.56 o
  -6   0   5      305.97      319.98      4.89 o
  -5   0   5      359.69      372.37      5.58 o
  -4   0   5        1.13        1.30      0.99 o
  -3   0   5        9.07        4.86      0.64 o
  -2   0   5      311.07      329.47      2.52 o
  -1   0   5     1377.05     1420.10     10.62 o
   0   0   5      202.07      190.09      2.06 o
   1   0   5      539.22      522.61      4.31 o
   2   0   5      158.14      194.80      2.20 o
   3   0   5      121.02      155.74      2.38 o
   4   0   5        1.70        2.02      0.99 o
   5   0   5       26.45       32.73      1.48 o
   6   0   5        9.72       10.68      1.32 o
   7   0   5        3.96        2.41      1.64 o
   8   0   5        3.97        2.42      1.97 o
   9   0   5       59.12       61.80      4.49 o
  10   0   5        0.10        0.00      3.00 o
  11   0   5        9.70        8.99      3.75 o
 -13   1   5       34.48       42.50      3.57 o
 -12   1   5      135.89      158.10      5.29 o
 -11   1   5        5.16        9.28      1.60 o
 -10   1   5        1.06        0.34      1.33 o
  -9   1   5        1.13        1.55      1.44 o
  -8   1   5        0.34        1.86      1.14 o
  -7   1   5       20.84       18.17      1.26 o
  -6   1   5      127.48      146.86      1.93 o
  -5   1   5       12.09       13.29      0.74 o
  -4   1   5       12.08        8.82      0.73 o
  -3   1   5        0.11       -0.43      0.43 o
  -2   1   5      129.66      139.04      1.10 o
  -1   1   5       18.11       20.49      0.77 o
   0   1   5       58.04       63.73      1.01 o
   1   1   5       11.89       12.65      0.76 o
   2   1   5       26.57       25.29      0.94 o
   3   1   5       19.78       26.41      1.25 o
   4   1   5        0.55        0.67      0.72 o
   5   1   5        0.45        1.50      0.82 o
   6   1   5      355.51      274.57      3.14 o
   7   1   5      370.53      313.09      3.96 o
   8   1   5       33.90       27.14      1.68 o
   9   1   5        6.21        5.61      1.92 o
  10   1   5        9.59        8.62      2.19 o
  11   1   5        0.19       -0.81      2.51 o
 -13   2   5       53.72       52.64      3.09 o
 -12   2   5       14.01       15.77      2.36 o
 -11   2   5        0.79        0.22      2.01 o
 -10   2   5       14.37       17.47      1.63 o
  -9   2   5       62.54       55.44      2.05 o
  -8   2   5       55.01       50.80      1.74 o
  -7   2   5       74.10       73.40      1.89 o
  -6   2   5      105.91      118.52      1.90 o
  -5   2   5       39.74       44.51      1.10 o
  -4   2   5      199.00      197.76      2.03 o
  -3   2   5      189.36      185.87      1.55 o
  -2   2   5       15.76       12.16      0.56 o
  -1   2   5      166.92      177.08      1.77 o
   0   2   5        6.51        2.82      0.99 o
   1   2   5      395.67      381.76      4.47 o
   2   2   5       58.68       74.92      2.16 o
   3   2   5      172.92      199.82      3.97 o
   4   2   5        9.82       10.22      1.13 o
   5   2   5        1.17       -0.71      0.87 o
   6   2   5        5.93        7.62      1.51 o
   7   2   5       36.54       35.01      1.79 o
   8   2   5        1.29        2.43      1.43 o
   9   2   5       27.07       23.12      2.80 o
  10   2   5        1.15        1.91      2.34 o
 -13   3   5       23.78       28.75      3.16 o
 -12   3   5       91.34      104.45      4.02 o
 -11   3   5       19.07       22.24      2.36 o
 -10   3   5       17.80       22.54      2.20 o
  -9   3   5       15.01       17.89      1.67 o
  -8   3   5       28.25       28.32      1.37 o
  -7   3   5      102.15      102.96      2.14 o
  -6   3   5        5.88        6.89      0.92 o
  -5   3   5        1.40        3.15      0.77 o
  -4   3   5        4.81        2.23      0.70 o
  -3   3   5        1.03        1.33      0.58 o
  -2   3   5       68.54       64.78      1.32 o
  -1   3   5        7.42        8.41      0.84 o
   0   3   5       12.85       16.71      1.12 o
   1   3   5       50.82       45.44      4.30 o
   2   3   5       16.79       13.90      1.36 o
   3   3   5       98.48       98.28      2.66 o
   4   3   5       26.45       22.85      2.30 o
   5   3   5        9.41        4.72      1.70 o
   6   3   5      252.55      218.63      4.31 o
   7   3   5      231.33      206.65      4.46 o
   8   3   5       49.51       44.58      2.43 o
   9   3   5        0.10        0.69      1.62 o
  10   3   5        0.67        3.50      4.49 o
 -12   4   5       23.11       21.27      2.53 o
 -11   4   5        0.49        1.06      3.11 o
 -10   4   5        0.26       -0.44      1.86 o
  -9   4   5       21.60       21.12      1.98 o
  -8   4   5       35.87       32.40      1.86 o
  -7   4   5       41.38       45.77      1.86 o
  -6   4   5       48.61       53.17      1.81 o
  -5   4   5       38.08       37.53      1.29 o
  -4   4   5       21.66       24.62      1.12 o
  -3   4   5       11.03       14.33      0.89 o
  -2   4   5        5.85        5.22      0.77 o
  -1   4   5      102.83      101.57      2.15 o
   0   4   5        4.63        3.45      1.10 o
   1   4   5      121.17      111.38      2.66 o
   2   4   5       28.72       32.93      1.79 o
   3   4   5       52.14       55.83      2.30 o
   4   4   5        0.48        0.06      1.48 o
   5   4   5        0.20        1.12      1.94 o
   6   4   5        0.04        1.72      1.92 o
   7   4   5       10.29       12.04      3.63 o
   8   4   5        0.05        0.78      2.36 o
   9   4   5       18.78       20.39      2.79 o
 -11   5   5        2.86        1.76      2.26 o
 -10   5   5        0.53       -0.98      1.98 o
  -9   5   5        4.63        8.99      1.97 o
  -8   5   5        5.53        3.55      1.75 o
  -7   5   5        0.20       -0.09      1.40 o
  -6   5   5       50.81       53.29      1.73 o
  -5   5   5        9.89        7.97      1.19 o
  -4   5   5        6.22        6.09      1.26 o
  -3   5   5        4.85        8.30      1.50 o
  -2   5   5        0.35        0.79      0.74 o
  -1   5   5       10.63       11.04      1.26 o
   0   5   5       22.13       18.82      1.12 o
   1   5   5       14.74       13.23      1.74 o
   2   5   5       25.73       21.74      1.75 o
   3   5   5        0.26        1.20      1.96 o
   4   5   5        2.59        3.64      2.24 o
   5   5   5        0.60       -1.92      1.92 o
   6   5   5      164.47      170.40      4.60 o
   7   5   5      160.58      154.10      7.11 o
   8   5   5       12.15        8.28      2.92 o
   9   5   5        8.25       10.40      3.30 o
 -10   6   5        0.36       -2.42      2.42 o
  -9   6   5       10.84       14.08      5.62 o
  -8   6   5       11.10       10.76      2.81 o
  -7   6   5       13.09        8.36      2.34 o
  -6   6   5       25.17       27.82      2.61 o
  -5   6   5       33.33       33.76      2.14 o
  -4   6   5        0.29        1.24      1.65 o
  -3   6   5        0.02       -0.25      1.71 o
  -2   6   5       16.08       17.01      1.36 o
  -1   6   5       63.92       58.38      2.30 o
   0   6   5        1.72       -0.21      1.36 o
   1   6   5       29.52       24.49      1.62 o
   2   6   5        9.75        7.21      1.61 o
   3   6   5       19.03       20.90      4.68 o
   4   6   5        3.47        2.91      2.62 o
   5   6   5        0.56        1.54      2.14 o
   6   6   5        1.62       -2.29      2.29 o
   7   6   5        0.76       -0.74      2.52 o
   8   6   5        1.89       -0.02      3.15 o
  -9   7   5        1.49        4.28      2.55 o
  -8   7   5        2.47        1.42      2.49 o
  -7   7   5       12.18       13.09      2.81 o
  -6   7   5        2.80        2.33      2.43 o
  -5   7   5        0.51        2.58      2.43 o
  -4   7   5        2.72        1.12      3.18 o
  -3   7   5        3.94        4.34      1.79 o
  -2   7   5        0.63        1.38      1.65 o
  -1   7   5        0.72       -1.25      1.97 o
   0   7   5        0.12        0.37      3.37 o
   1   7   5        1.56        1.87      3.75 o
   2   7   5        0.58       -3.75      3.75 o
   3   7   5       13.43        7.87      4.49 o
   4   7   5        0.09       -0.37      4.12 o
   5   7   5        3.91        1.18      2.70 o
   6   7   5       91.29       92.51      7.12 o
  -7   8   5       10.22       16.73      6.74 o
  -6   8   5        0.34       -2.42      2.42 o
  -5   8   5        0.34       -0.37      3.56 o
  -4   8   5       13.59       14.33      2.81 o
  -3   8   5       16.53       16.56      2.65 o
  -2   8   5        0.91        3.37      2.38 o
  -1   8   5        2.90       -1.12      3.75 o
   0   8   5        3.25       -2.25      3.75 o
   1   8   5       13.98       12.73      4.49 o
   2   8   5        1.43       -1.50      4.12 o
   3   8   5       16.43       15.36      4.87 o
   4   8   5        0.08        0.75      4.87 o
  -3   9   5        2.10       -0.37      5.24 o
  -2   9   5        0.06       -0.39      3.18 o
  -1   9   5        0.26        3.37      4.49 o
   0   9   5        0.12        5.99      4.49 o
 -13   0   6       22.53       27.72      4.49 o
 -12   0   6       11.38       13.00      2.61 o
 -11   0   6        0.26        0.75      2.24 o
 -10   0   6       34.67       34.79      3.37 o
  -9   0   6      206.24      194.63      4.63 o
  -8   0   6        1.56        0.28      1.43 o
  -7   0   6       53.92       54.86      2.23 o
  -6   0   6      174.91      181.94      3.03 o
  -5   0   6      303.70      350.59      4.11 o
  -4   0   6       60.40       66.21      1.87 o
  -3   0   6       24.42       23.11      0.86 o
  -2   0   6       44.53       41.86      1.23 o
  -1   0   6      265.68      258.93      2.37 o
   0   0   6       86.40       92.22      1.43 o
   1   0   6      251.68      253.05      3.50 o
   2   0   6        4.06        1.87      0.86 o
   3   0   6       92.13       89.10      2.13 o
   4   0   6      106.78      114.17      2.42 o
   5   0   6        0.19       -0.44      1.34 o
   6   0   6       77.89       74.48      2.53 o
   7   0   6       84.76       72.40      3.83 o
   8   0   6       14.66       21.32      2.51 o
   9   0   6       26.97       32.21      4.12 o
  10   0   6       40.14       44.94      4.49 o
 -13   1   6       15.61       16.47      2.44 o
 -12   1   6       10.60       11.82      2.23 o
 -11   1   6        0.80       -0.33      1.80 o
 -10   1   6       11.75       11.26      1.39 o
  -9   1   6       45.32       34.57      1.56 o
  -8   1   6       32.72       25.79      1.33 o
  -7   1   6       31.77       32.47      1.74 o
  -6   1   6        8.27        8.71      0.80 o
  -5   1   6       42.86       48.74      2.54 o
  -4   1   6       22.95       24.04      0.90 o
  -3   1   6      189.32      198.03      1.78 o
  -2   1   6      919.80     1042.67      5.46 o
  -1   1   6     3349.11     3681.77     17.87 o
   0   1   6      554.16      545.71      4.21 o
   1   1   6      159.51      148.94      1.85 o
   2   1   6       53.82       59.32      1.46 o
   3   1   6       24.43       22.71      0.93 o
   4   1   6       15.65       14.76      1.11 o
   5   1   6        5.49        4.59      1.03 o
   6   1   6        0.90        1.15      1.08 o
   7   1   6      123.62      109.09      3.21 o
   8   1   6       10.80       13.57      1.92 o
   9   1   6        0.57       -0.20      1.92 o
  10   1   6       13.37       14.72      2.51 o
 -13   2   6       10.52       16.92      3.52 o
 -12   2   6       35.40       32.49      2.66 o
 -11   2   6       23.68       23.78      2.30 o
 -10   2   6        0.38        0.80      1.32 o
  -9   2   6       28.49       23.83      1.50 o
  -8   2   6      102.09       81.04      2.18 o
  -7   2   6      211.01      219.15      2.47 o
  -6   2   6       27.67       26.66      0.92 o
  -5   2   6      139.11      152.83      1.98 o
  -4   2   6       27.66       34.29      0.92 o
  -3   2   6       12.64       12.03      0.69 o
  -2   2   6       78.23       78.03      1.22 o
  -1   2   6       21.69       22.11      0.77 o
   0   2   6       64.80       57.31      1.95 o
   1   2   6        3.87        4.40      1.43 o
   2   2   6       33.49       39.01      1.87 o
   3   2   6       13.74       14.56      1.71 o
   4   2   6      109.10      109.97      2.49 o
   5   2   6        1.72        2.31      1.21 o
   6   2   6      107.52      101.87      2.65 o
   7   2   6       27.83       24.13      2.27 o
   8   2   6        0.01        2.37      1.55 o
   9   2   6        3.63        6.07      3.07 o
  10   2   6       71.46       76.33      4.10 o
 -13   3   6       36.63       32.70      2.92 o
 -12   3   6        0.57        0.49      3.68 o
 -11   3   6        9.82        5.53      2.14 o
 -10   3   6        4.16        6.60      1.92 o
  -9   3   6       25.51       21.56      1.46 o
  -8   3   6       56.18       58.48      1.83 o
  -7   3   6        0.10       -0.95      0.95 o
  -6   3   6       11.66       12.81      1.34 o
  -5   3   6      100.39      103.04      1.74 o
  -4   3   6        2.25        2.53      0.75 o
  -3   3   6        7.48        4.31      0.62 o
  -2   3   6      260.38      297.31      2.62 o
  -1   3   6     1851.96     1968.69     13.48 o
   0   3   6      292.89      304.93      4.31 o
   1   3   6       45.67       38.93      1.95 o
   2   3   6        5.37        5.45      1.36 o
   3   3   6       67.99       69.21      2.66 o
   4   3   6       63.73       62.35      2.44 o
   5   3   6       45.01       48.39      2.91 o
   6   3   6       17.57       11.37      2.15 o
   7   3   6       59.13       46.34      1.99 o
   8   3   6        1.66        4.29      1.55 o
   9   3   6        0.34        2.12      1.98 o
  10   3   6        7.32        5.60      2.42 o
 -12   4   6       16.96       18.55      2.64 o
 -11   4   6        5.65        3.01      2.20 o
 -10   4   6        2.76        4.09      2.02 o
  -9   4   6       41.38       38.16      2.36 o
  -8   4   6       28.68       26.42      2.76 o
  -7   4   6       47.03       52.56      1.96 o
  -6   4   6       42.33       39.64      1.32 o
  -5   4   6       79.50       78.45      1.92 o
  -4   4   6       27.01       32.59      1.24 o
  -3   4   6        0.20       -0.17      0.77 o
  -2   4   6        1.92        1.99      0.69 o
  -1   4   6        0.85        2.23      1.07 o
   0   4   6        0.92       -1.07      1.07 o
   1   4   6       20.74       24.61      2.18 o
   2   4   6        4.24        3.59      1.48 o
   3   4   6       10.20       11.18      1.70 o
   4   4   6       48.17       45.14      3.56 o
   5   4   6        0.22       -2.24      2.24 o
   6   4   6       45.27       44.12      2.66 o
   7   4   6       30.03       27.63      2.76 o
   8   4   6        1.55       -0.05      2.44 o
   9   4   6        9.88        8.99      3.18 o
 -11   5   6        0.89        1.55      2.26 o
 -10   5   6        6.55        8.21      2.14 o
  -9   5   6       17.05       16.45      2.14 o
  -8   5   6       10.61        8.84      1.84 o
  -7   5   6       13.82       15.97      1.89 o
  -6   5   6       11.11       12.63      2.65 o
  -5   5   6        0.00       -1.21      1.21 o
  -4   5   6       30.94       30.89      1.62 o
  -3   5   6       35.24       36.10      1.48 o
  -2   5   6      263.47      276.08      3.19 o
  -1   5   6      584.81      579.34      5.84 o
   0   5   6      116.56      120.88      3.09 o
   1   5   6       34.40       32.03      2.25 o
   2   5   6       23.26       24.10      2.51 o
   3   5   6        1.20        2.60      2.24 o
   4   5   6        0.01       -0.62      2.25 o
   5   5   6        0.04       -2.08      2.08 o
   6   5   6        0.10       -0.17      2.30 o
   7   5   6       69.35       64.10      3.35 o
   8   5   6        1.36        2.11      2.58 o
 -10   6   6        6.39        5.67      2.70 o
  -9   6   6       31.15       29.55      3.75 o
  -8   6   6        6.27        5.62      2.42 o
  -7   6   6        6.93        8.41      2.34 o
  -6   6   6       25.04       28.21      2.77 o
  -5   6   6       25.31       29.36      2.14 o
  -4   6   6       20.45       22.07      2.46 o
  -3   6   6        0.89        1.92      1.58 o
  -2   6   6        2.32        4.77      1.24 o
  -1   6   6        9.06       10.43      1.54 o
   0   6   6        3.38       -0.05      3.00 o
   1   6   6       16.06       16.63      1.62 o
   2   6   6        0.00        2.29      2.34 o
   3   6   6       10.55       12.83      2.61 o
   4   6   6        8.26        4.51      2.61 o
   5   6   6        0.50        0.39      2.20 o
   6   6   6       17.75       16.94      2.73 o
   7   6   6       17.86       18.91      2.86 o
  -9   7   6        6.53        9.93      2.97 o
  -8   7   6       10.78       10.43      2.70 o
  -7   7   6        0.00        2.51      2.61 o
  -6   7   6        0.49       -0.37      2.34 o
  -5   7   6        9.29        8.72      2.81 o
  -4   7   6        0.09        0.56      2.12 o
  -3   7   6        0.14        0.24      2.25 o
  -2   7   6       91.64       89.66      3.35 o
  -1   7   6      269.04      250.63      7.30 o
   0   7   6       40.87       43.07      4.87 o
   1   7   6        5.26        5.99      4.12 o
   2   7   6        0.31        1.50      4.12 o
   3   7   6       14.13       17.23      4.49 o
   4   7   6        4.81        2.78      2.70 o
   5   7   6        5.50        4.43      5.24 o
   6   7   6        2.97       -3.37      4.87 o
  -7   8   6       11.50       13.25      2.97 o
  -6   8   6        3.88        1.66      3.37 o
  -5   8   6        5.21        3.07      2.61 o
  -4   8   6        5.15        6.74      2.65 o
  -3   8   6        3.44        4.02      2.51 o
  -2   8   6        3.18        0.94      2.38 o
  -1   8   6        2.66        1.50      3.75 o
   0   8   6        5.70        5.99      4.49 o
   1   8   6        2.48        1.12      4.49 o
   2   8   6        6.26        7.49      4.49 o
   3   8   6        0.09       -2.62      4.49 o
   4   8   6        3.54        1.87      4.87 o
 -13   0   7        0.49       -4.12      4.12 o
 -12   0   7       21.69       26.57      3.04 o
 -11   0   7        2.93        2.04      1.87 o
 -10   0   7        2.52        1.00      1.73 o
  -9   0   7       12.97       10.89      1.73 o
  -8   0   7        1.51        3.09      1.43 o
  -7   0   7      135.77      129.71      2.94 o
  -6   0   7       53.68       57.93      3.30 o
  -5   0   7       52.93       47.44      2.33 o
  -4   0   7        6.65        5.60      0.91 o
  -3   0   7       73.89       53.99      1.84 o
  -2   0   7      121.41      136.27      1.80 o
  -1   0   7     1773.57     1980.06     14.88 o
   0   0   7       43.83       35.05      1.45 o
   1   0   7        8.35        7.06      0.99 o
   2   0   7      155.51      134.16      2.77 o
   3   0   7       15.94       13.56      1.44 o
   4   0   7       44.63       40.79      1.70 o
   5   0   7       33.01       44.73      2.61 o
   6   0   7      157.65      133.13      8.43 o
   7   0   7       20.56       14.91      2.38 o
   8   0   7        5.05        4.85      2.51 o
   9   0   7       31.85       37.23      3.04 o
  10   0   7      247.47      299.25      9.74 o
 -13   1   7        3.42        0.97      2.52 o
 -12   1   7        2.39        1.99      2.88 o
 -11   1   7       11.33       11.09      1.52 o
 -10   1   7       16.53        7.93      1.27 o
  -9   1   7      278.15      210.37      2.82 o
  -8   1   7      201.62      191.99      2.82 o
  -7   1   7       33.17       35.60      1.21 o
  -6   1   7       36.89       30.06      1.23 o
  -5   1   7        7.92        6.65      0.81 o
  -4   1   7        2.51        1.13      0.70 o
  -3   1   7        6.14        5.98      0.58 o
  -2   1   7        3.65        0.73      0.57 o
  -1   1   7     1790.51     2047.50     12.32 o
   0   1   7      134.93      158.05      1.73 o
   1   1   7      165.02      156.17      1.95 o
   2   1   7       25.56       18.02      1.02 o
   3   1   7        4.76        3.79      0.94 o
   4   1   7        0.33        1.90      0.93 o
   5   1   7        1.52        2.71      1.12 o
   6   1   7        0.42       -1.09      1.19 o
   7   1   7        8.73        8.97      1.62 o
   8   1   7        1.50        1.74      2.33 o
   9   1   7       46.73       56.02      2.79 o
  10   1   7       43.06       45.23      6.18 o
 -13   2   7        3.96        2.05      2.44 o
 -12   2   7       36.91       36.67      2.73 o
 -11   2   7        1.34       -0.04      2.01 o
 -10   2   7        8.13        7.16      1.28 o
  -9   2   7        0.30        0.93      1.07 o
  -8   2   7       55.64       55.34      1.63 o
  -7   2   7        2.57        1.95      0.95 o
  -6   2   7        9.01        7.13      0.81 o
  -5   2   7       10.84       10.83      0.98 o
  -4   2   7      112.78      110.95      1.59 o
  -3   2   7        5.50        3.87      0.67 o
  -2   2   7      119.88      134.68      1.40 o
  -1   2   7      767.62      827.46      5.67 o
   0   2   7       12.22       15.59      0.82 o
   1   2   7      123.43      120.58      2.09 o
   2   2   7      379.87      368.09      4.76 o
   3   2   7       14.45       13.99      1.36 o
   4   2   7        0.07        1.27      1.17 o
   5   2   7        1.49        3.06      1.26 o
   6   2   7       94.80       79.99      4.05 o
   7   2   7       22.09       15.58      1.66 o
   8   2   7        3.26        1.53      1.90 o
   9   2   7       46.74       45.72      3.56 o
 -13   3   7        0.21       -2.36      2.36 o
 -12   3   7        4.02        5.96      2.26 o
 -11   3   7        1.12        1.26      2.14 o
 -10   3   7        0.04        0.93      1.92 o
  -9   3   7      350.98      304.32      3.76 o
  -8   3   7       75.94       67.36      2.00 o
  -7   3   7       27.09       31.09      1.70 o
  -6   3   7       28.88       27.41      1.18 o
  -5   3   7       11.51       10.97      0.99 o
  -4   3   7       19.64       23.42      0.96 o
  -3   3   7       20.71       25.67      0.90 o
  -2   3   7       47.38       54.88      1.39 o
  -1   3   7      550.22      602.34      4.95 o
   0   3   7      230.98      238.09      3.68 o
   1   3   7      199.36      196.54      3.46 o
   2   3   7        1.28        1.22      1.43 o
   3   3   7       12.80       13.13      1.65 o
   4   3   7        0.89       -0.56      4.31 o
   5   3   7       15.77       11.05      2.38 o
   6   3   7        9.66       11.91      2.14 o
   7   3   7        0.00        0.41      1.55 o
   8   3   7        0.88        1.10      1.57 o
   9   3   7       63.43       69.41      3.78 o
 -12   4   7       16.11       13.08      2.65 o
 -11   4   7        2.07       -0.72      2.14 o
 -10   4   7        4.19        0.81      2.01 o
  -9   4   7        0.23       -1.87      1.87 o
  -8   4   7       14.29       12.90      1.87 o
  -7   4   7       10.43       14.70      1.27 o
  -6   4   7        2.69        2.49      1.10 o
  -5   4   7        3.28        2.07      0.95 o
  -4   4   7       15.13       17.78      1.10 o
  -3   4   7        3.51        2.98      0.83 o
  -2   4   7       47.40       50.47      1.43 o
  -1   4   7      367.97      360.89      4.30 o
   0   4   7        0.06       -0.31      1.52 o
   1   4   7       13.68       19.37      1.79 o
   2   4   7      127.39      128.91      4.43 o
   3   4   7        0.00        1.08      2.24 o
   4   4   7        3.28        3.00      2.38 o
   5   4   7        1.77        1.36      2.51 o
   6   4   7       74.16       65.39      5.07 o
   7   4   7       12.77        9.98      2.44 o
   8   4   7        6.45        7.80      4.87 o
 -11   5   7       10.37       12.47      2.97 o
 -10   5   7       28.36       22.65      2.78 o
  -9   5   7      103.77       89.53      4.32 o
  -8   5   7       91.79       87.31      3.37 o
  -7   5   7        1.95        3.33      1.70 o
  -6   5   7       12.24       11.70      1.52 o
  -5   5   7        0.17        1.87      1.24 o
  -4   5   7        2.48        1.81      1.21 o
  -3   5   7        7.68        5.91      1.38 o
  -2   5   7        2.95        3.63      1.46 o
  -1   5   7      474.21      481.43      7.55 o
   0   5   7       25.35       24.98      2.24 o
   1   5   7       15.27       15.49      2.24 o
   2   5   7       20.92       25.74      2.61 o
   3   5   7        8.48        9.05      2.51 o
   4   5   7        0.46        0.95      2.51 o
   5   5   7        0.56       -2.10      2.61 o
   6   5   7        1.26        0.91      2.36 o
   7   5   7        9.84        8.22      2.58 o
   8   5   7        5.91        5.46      6.37 o
 -10   6   7        0.47       -2.61      2.61 o
  -9   6   7        2.39        2.02      2.61 o
  -8   6   7        0.74        1.66      3.00 o
  -7   6   7       10.43       12.43      3.37 o
  -6   6   7       10.02       11.57      2.51 o
  -5   6   7       11.05       12.55      2.38 o
  -4   6   7        0.01       -1.12      1.79 o
  -3   6   7        1.82        4.80      2.22 o
  -2   6   7       18.00       18.15      1.52 o
  -1   6   7      149.29      145.01      3.53 o
   0   6   7        0.83        3.63      2.07 o
   1   6   7        0.45       -1.83      2.07 o
   2   6   7       40.71       38.85      5.81 o
   3   6   7        4.72        6.16      2.61 o
   4   6   7        7.50        9.81      2.88 o
   5   6   7        1.53        4.24      3.33 o
   6   6   7       52.33       52.00      3.99 o
   7   6   7        2.71        1.56      3.15 o
  -9   7   7       93.84       82.72      5.06 o
  -8   7   7       20.13       15.79      2.97 o
  -7   7   7        2.53       -0.58      2.61 o
  -6   7   7        4.71        7.90      4.68 o
  -5   7   7        0.57       -0.94      2.38 o
  -4   7   7        0.93       -1.23      2.24 o
  -3   7   7        1.14        0.37      2.24 o
  -2   7   7        7.57        8.15      2.62 o
  -1   7   7      106.79       98.50      7.12 o
   0   7   7       57.23       50.19      5.24 o
   1   7   7       14.93       17.23      4.49 o
   2   7   7        8.23       15.73      4.49 o
   3   7   7        4.35       -1.14      2.61 o
   4   7   7        0.32       -0.31      2.88 o
   5   7   7        6.00        3.72      3.37 o
  -6   8   7        0.80        2.87      2.77 o
  -5   8   7        0.61        5.43      2.65 o
  -4   8   7        2.82        1.69      2.65 o
  -3   8   7        1.42       -1.28      2.51 o
  -2   8   7        5.31        5.58      3.37 o
  -1   8   7       40.16       45.32      5.24 o
   0   8   7        2.08        0.75      4.49 o
   1   8   7        5.53       12.36      4.87 o
   2   8   7       47.90       49.44      5.99 o
   3   8   7        0.63        8.99      4.87 o
 -13   0   8        3.27       -1.50      4.12 o
 -12   0   8        1.95       -1.58      2.43 o
 -11   0   8        3.54        8.05      2.01 o
 -10   0   8        4.48        1.09      1.86 o
  -9   0   8      110.50       93.07      3.09 o
  -8   0   8      105.28       89.49      2.88 o
  -7   0   8      112.55      107.26      2.88 o
  -6   0   8       68.78       71.73      2.44 o
  -5   0   8      288.59      251.89      3.60 o
  -4   0   8      442.17      455.71      4.40 o
  -3   0   8      230.21      223.92      3.03 o
  -2   0   8       82.41      102.32      2.23 o
  -1   0   8       59.32       74.94      2.01 o
   0   0   8       11.05       11.10      1.14 o
   1   0   8        0.19        1.12      1.32 o
   2   0   8      479.93      476.43      6.22 o
   3   0   8      177.51      164.53      3.41 o
   4   0   8       14.47       13.50      1.71 o
   5   0   8        1.16       -0.39      1.36 o
   6   0   8        4.98        6.15      2.24 o
   7   0   8       22.62       17.87      2.51 o
   8   0   8       82.26       84.50      5.43 o
   9   0   8      197.83      232.21      8.61 o
 -13   1   8       17.99       20.98      2.66 o
 -12   1   8        0.46       -1.95      2.14 o
 -11   1   8        0.53       -1.39      1.39 o
 -10   1   8        0.85        0.21      1.17 o
  -9   1   8      406.80      335.00      3.53 o
  -8   1   8      351.20      283.66      3.10 o
  -7   1   8       12.65       11.53      1.59 o
  -6   1   8      585.67      565.72      4.43 o
  -5   1   8      128.60      111.70      1.77 o
  -4   1   8        3.41        4.96      0.66 o
  -3   1   8        7.48       12.43      0.73 o
  -2   1   8        1.52        1.69      0.60 o
  -1   1   8        6.33        5.72      0.67 o
   0   1   8        5.21        4.67      0.82 o
   1   1   8      365.73      333.45      3.20 o
   2   1   8      363.55      336.66      3.59 o
   3   1   8        4.61        3.26      1.05 o
   4   1   8       21.67       17.73      1.35 o
   5   1   8        0.18       -1.08      1.08 o
   6   1   8       38.94       35.55      1.61 o
   7   1   8       20.85       19.09      1.84 o
   8   1   8       71.78       87.67      5.30 o
   9   1   8        9.99       17.52      2.88 o
 -13   2   8        3.97        1.87      2.50 o
 -12   2   8       10.58        9.60      2.36 o
 -11   2   8       11.05        7.36      2.14 o
 -10   2   8        5.69        6.09      1.62 o
  -9   2   8      164.69      149.21      2.49 o
  -8   2   8       64.37       52.45      1.63 o
  -7   2   8      114.37      103.72      2.31 o
  -6   2   8      133.92      126.73      2.11 o
  -5   2   8       53.50       48.03      1.45 o
  -4   2   8       48.87       50.18      1.34 o
  -3   2   8        2.55        3.22      0.67 o
  -2   2   8        0.39       -0.10      0.62 o
  -1   2   8      138.73      149.39      1.80 o
   0   2   8       33.70       33.49      1.14 o
   1   2   8        0.53        0.69      0.80 o
   2   2   8      296.02      292.67      3.51 o
   3   2   8      256.95      259.93      3.85 o
   4   2   8       57.12       57.42      2.30 o
   5   2   8        9.98        9.63      1.59 o
   6   2   8        3.10        1.50      1.41 o
   7   2   8        1.47        3.22      1.85 o
   8   2   8       38.04       37.81      2.53 o
   9   2   8      211.80      233.42      6.12 o
 -13   3   8       16.62       22.72      2.79 o
 -12   3   8        1.80        2.86      2.36 o
 -11   3   8        7.34        9.12      2.77 o
 -10   3   8       22.87       22.36      2.30 o
  -9   3   8      156.36      132.10      4.43 o
  -8   3   8      432.58      389.17      4.20 o
  -7   3   8       54.76       59.38      1.68 o
  -6   3   8      238.87      215.00      2.58 o
  -5   3   8      171.95      175.63      2.34 o
  -4   3   8        6.51        7.22      0.84 o
  -3   3   8        0.37        0.19      0.71 o
  -2   3   8        4.93        6.51      0.73 o
  -1   3   8        5.33        5.77      0.86 o
   0   3   8       40.37       40.88      1.56 o
   1   3   8      490.11      475.25      5.91 o
   2   3   8       77.33       75.43      2.92 o
   3   3   8        8.43        5.62      2.12 o
   4   3   8        1.80       -0.13      2.25 o
   5   3   8        3.74        3.00      2.38 o
   6   3   8       26.56       22.20      2.50 o
   7   3   8        8.80        9.22      1.75 o
   8   3   8       35.94       37.83      5.24 o
 -12   4   8        0.99        2.79      2.42 o
 -11   4   8        1.49       -0.39      2.20 o
 -10   4   8        0.14       -1.98      1.98 o
  -9   4   8       71.01       65.24      2.88 o
  -8   4   8       48.23       51.18      2.62 o
  -7   4   8       59.67       58.53      2.11 o
  -6   4   8       51.76       53.27      1.76 o
  -5   4   8       70.86       65.86      1.91 o
  -4   4   8       49.67       48.95      1.59 o
  -3   4   8       14.10       12.91      0.95 o
  -2   4   8       11.49       10.32      1.29 o
  -1   4   8       36.76       39.76      2.27 o
   0   4   8       18.87       16.40      2.28 o
   1   4   8        1.19        0.94      2.12 o
   2   4   8      199.56      204.50      8.24 o
   3   4   8      124.81      139.51      4.77 o
   4   4   8       13.42       12.14      4.31 o
   5   4   8        0.48       -0.24      2.62 o
   6   4   8        0.01        0.30      2.23 o
   7   4   8        4.53        2.45      2.44 o
   8   4   8       32.59       42.32      5.24 o
 -11   5   8        0.00       -2.42      2.88 o
 -10   5   8        0.36       -2.34      2.61 o
  -9   5   8      210.08      183.59      5.65 o
  -8   5   8       97.59       87.74      6.74 o
  -7   5   8        0.51       -0.20      3.37 o
  -6   5   8      268.14      273.97      5.83 o
  -5   5   8       42.33       41.73      1.89 o
  -4   5   8        0.21       -0.90      1.36 o
  -3   5   8        1.10        2.17      1.27 o
  -2   5   8        3.70        3.34      1.33 o
  -1   5   8       10.77       10.99      1.87 o
   0   5   8        7.13        7.04      3.00 o
   1   5   8       97.97      101.62      4.36 o
   2   5   8      147.29      151.10      6.18 o
   3   5   8        6.94       10.66      4.31 o
   4   5   8       18.05       22.19      3.04 o
   5   5   8        0.23        5.53      2.77 o
   6   5   8       15.00       15.44      2.73 o
   7   5   8        8.18        8.61      3.18 o
 -10   6   8        2.05       -1.77      3.00 o
  -9   6   8       31.12       26.62      3.15 o
  -8   6   8       18.71       17.92      5.24 o
  -7   6   8       18.78       17.76      2.77 o
  -6   6   8       16.06       12.20      2.65 o
  -5   6   8       60.86       61.65      3.30 o
  -4   6   8       33.92       41.07      2.88 o
  -3   6   8       15.33       16.88      1.75 o
  -2   6   8       22.33       20.92      1.65 o
  -1   6   8        7.03        8.47      1.81 o
   0   6   8        7.84        2.62      3.37 o
   1   6   8        8.52       14.48      3.00 o
   2   6   8       97.05       98.88      4.50 o
   3   6   8       58.59       59.41      3.68 o
   4   6   8        1.34        0.61      2.88 o
   5   6   8        0.14       -3.47      3.55 o
   6   6   8        0.70        8.95      2.79 o
  -8   7   8       98.09      103.70      4.89 o
  -7   7   8        4.30        6.14      2.77 o
  -6   7   8       74.39       74.28      3.97 o
  -5   7   8       43.86       42.73      3.30 o
  -4   7   8        0.00       -0.99      2.51 o
  -3   7   8        0.18       -2.08      2.34 o
  -2   7   8        0.08        1.50      3.75 o
  -1   7   8        0.17        0.00      3.75 o
   0   7   8        0.12        7.49      4.12 o
   1   7   8      112.49      119.85      8.24 o
   2   7   8       28.42       27.72      5.24 o
   3   7   8        0.35        1.68      2.97 o
   4   7   8        2.64        2.00      3.15 o
  -6   8   8       20.62       22.91      4.68 o
  -5   8   8        7.04        4.31      3.56 o
  -4   8   8        0.01       -1.16      4.12 o
  -3   8   8        1.90        6.39      2.61 o
  -2   8   8        0.22       -4.12      4.12 o
  -1   8   8       14.40       22.10      4.87 o
   0   8   8       16.14       19.48      5.24 o
   1   8   8        8.04        7.87      4.87 o
   2   8   8       39.33       40.07      5.99 o
 -13   0   9      118.57      132.37      9.92 o
 -12   0   9        6.43        9.95      2.77 o
 -11   0   9        1.55        4.06      2.01 o
 -10   0   9        0.00       -1.79      1.79 o
  -9   0   9       20.08       23.20      2.01 o
  -8   0   9       10.71       11.32      1.65 o
  -7   0   9        2.52        1.22      1.48 o
  -6   0   9       27.84       26.59      1.73 o
  -5   0   9       77.99       72.25      2.05 o
  -4   0   9        8.99        9.63      1.07 o
  -3   0   9       39.21       32.81      2.15 o
  -2   0   9       28.37       27.41      1.57 o
  -1   0   9       70.84       73.39      2.16 o
   0   0   9      183.47      177.64      3.03 o
   1   0   9     1063.81     1031.72     11.78 o
   2   0   9     3010.43     2854.07     31.83 o
   3   0   9      307.73      285.56      4.74 o
   4   0   9        3.64        4.68      1.52 o
   5   0   9        6.93        6.59      2.24 o
   6   0   9        0.06        0.70      2.24 o
   7   0   9        7.65        2.48      2.62 o
   8   0   9       27.65       29.26      3.04 o
   9   0   9       23.74       24.72      4.49 o
 -13   1   9       93.84      108.86      4.53 o
 -12   1   9        0.28       -0.49      1.98 o
 -11   1   9        0.00       -1.46      1.46 o
 -10   1   9        4.17        6.72      1.30 o
  -9   1   9       59.24       51.03      1.88 o
  -8   1   9        2.74        2.20      1.10 o
  -7   1   9       39.27       36.89      1.37 o
  -6   1   9      307.10      297.03      3.02 o
  -5   1   9      143.18      143.59      1.91 o
  -4   1   9        7.98       10.83      0.95 o
  -3   1   9        3.42        2.66      0.74 o
  -2   1   9       27.11       27.99      1.30 o
  -1   1   9      127.32      137.24      1.87 o
   0   1   9       70.20       69.21      1.54 o
   1   1   9        0.49        1.65      0.89 o
   2   1   9      683.71      681.44      6.26 o
   3   1   9       71.07       65.28      2.89 o
   4   1   9        0.34       -0.66      1.21 o
   5   1   9       25.90       22.89      1.40 o
   6   1   9       18.13       15.48      1.67 o
   7   1   9        1.87        0.79      1.62 o
   8   1   9       14.39       13.41      2.36 o
   9   1   9        0.05        1.31      2.61 o
 -13   2   9       79.53       82.35      3.66 o
 -12   2   9        0.52        2.90      2.23 o
 -11   2   9       11.53       13.14      1.82 o
 -10   2   9       34.93       35.36      2.16 o
  -9   2   9        8.49        5.88      1.24 o
  -8   2   9       17.09       16.41      1.23 o
  -7   2   9       55.37       55.50      1.98 o
  -6   2   9        0.00       -1.01      1.01 o
  -5   2   9       52.66       53.49      1.39 o
  -4   2   9        1.75        1.37      0.79 o
  -3   2   9        4.05        4.81      0.75 o
  -2   2   9       20.30       18.59      0.86 o
  -1   2   9        5.49        3.25      0.87 o
   0   2   9        8.06        7.78      0.97 o
   1   2   9     1366.44     1332.84      9.62 o
   2   2   9     2020.55     1977.97     15.15 o
   3   2   9      356.13      336.03      4.63 o
   4   2   9        4.56        4.94      1.54 o
   5   2   9        2.91        0.77      1.52 o
   6   2   9        2.16        1.51      1.55 o
   7   2   9        0.04       -0.18      1.90 o
   8   2   9        6.35        7.70      2.70 o
 -12   3   9        7.30        5.89      2.44 o
 -11   3   9        2.72        2.94      2.30 o
 -10   3   9        1.64       -0.09      2.08 o
  -9   3   9       57.09       46.78      2.13 o
  -8   3   9       10.16        8.86      1.63 o
  -7   3   9       90.78       83.84      2.37 o
  -6   3   9       89.09       79.88      1.97 o
  -5   3   9       22.44       24.53      1.21 o
  -4   3   9       11.90       13.36      1.02 o
  -3   3   9       30.65       32.37      1.21 o
  -2   3   9       37.26       37.50      1.08 o
  -1   3   9      105.09      110.39      2.04 o
   0   3   9       50.14       48.15      1.79 o
   1   3   9        5.25       10.15      2.62 o
   2   3   9      652.59      665.51      9.40 o
   3   3   9       13.73       12.54      2.51 o
   4   3   9       17.26       11.90      2.65 o
   5   3   9        0.98        1.87      3.37 o
   6   3   9        2.21        1.10      2.14 o
   7   3   9        7.16        6.50      2.01 o
   8   3   9        5.35        4.04      2.49 o
 -12   4   9        0.10       -0.82      2.52 o
 -11   4   9        1.64        0.82      2.36 o
 -10   4   9        5.50        4.59      2.19 o
  -9   4   9        0.00        1.47      2.01 o
  -8   4   9        0.45        0.47      1.40 o
  -7   4   9        5.80        6.06      1.34 o
  -6   4   9        0.72        0.52      1.51 o
  -5   4   9       32.03       33.36      1.61 o
  -4   4   9        0.10       -1.06      1.06 o
  -3   4   9        1.02        1.32      0.99 o
  -2   4   9        0.01       -1.49      1.68 o
  -1   4   9        3.11        2.85      1.40 o
   0   4   9       28.29       24.65      3.00 o
   1   4   9      709.71      727.78     10.19 o
   2   4   9     1341.99     1381.67     23.97 o
   3   4   9      224.17      244.25      5.95 o
   4   4   9        0.73       -2.07      2.51 o
   5   4   9        2.97        3.50      2.77 o
   6   4   9        0.05        7.10      4.86 o
   7   4   9        1.30        1.58      3.04 o
 -11   5   9        0.56        2.00      2.97 o
 -10   5   9        2.68       -0.18      2.77 o
  -9   5   9       23.01       23.10      3.04 o
  -8   5   9        0.95        0.35      3.93 o
  -7   5   9       16.94       16.63      3.75 o
  -6   5   9      141.91      146.50      3.58 o
  -5   5   9       99.36       98.17      4.76 o
  -4   5   9        5.63        5.28      1.55 o
  -3   5   9        0.09        0.57      1.43 o
  -2   5   9        0.00       -1.37      1.37 o
  -1   5   9       24.34       24.14      2.51 o
   0   5   9       32.79       28.57      8.61 o
   1   5   9        1.68        3.04      2.81 o
   2   5   9      234.36      249.91      6.22 o
   3   5   9       59.49       61.30      4.31 o
   4   5   9        0.71        3.21      2.77 o
   5   5   9       14.19       14.70      3.18 o
   6   5   9       15.61       10.84      2.79 o
 -10   6   9        0.00        4.79      2.97 o
  -9   6   9        1.73        1.91      2.88 o
  -8   6   9        0.21        2.73      2.77 o
  -7   6   9        0.38       -1.31      6.18 o
  -6   6   9        0.41        4.49      2.65 o
  -5   6   9       15.36       16.13      2.77 o
  -4   6   9        2.23        0.75      3.18 o
  -3   6   9        3.96        2.65      1.70 o
  -2   6   9        1.58        1.90      1.75 o
  -1   6   9        7.56        3.08      2.34 o
   0   6   9       33.90       31.02      2.88 o
   1   6   9      311.20      291.25     12.17 o
   2   6   9      759.08      778.27     16.85 o
   3   6   9      115.55      115.67      6.93 o
   4   6   9        0.82        0.72      3.56 o
   5   6   9        0.49       -0.58      3.15 o
  -8   7   9        0.18       -2.59      3.18 o
  -7   7   9       35.39       34.87      3.44 o
  -6   7   9       28.24       24.74      3.18 o
  -5   7   9       17.06       19.07      7.68 o
  -4   7   9        3.46        7.10      2.61 o
  -3   7   9        7.36       10.28      2.61 o
  -2   7   9        1.23        0.96      2.21 o
  -1   7   9       10.99       12.73      4.49 o
   0   7   9       11.42        8.24      4.87 o
   1   7   9        0.01       -1.50      4.49 o
   2   7   9      152.46      167.79      9.36 o
   3   7   9       13.37       14.61      5.24 o
  -5   8   9        5.98        3.89      3.04 o
  -4   8   9        0.41       -1.12      2.88 o
  -3   8   9        0.32        2.30      3.00 o
  -2   8   9        4.01       -0.37      4.49 o
  -1   8   9        1.24        0.75      4.87 o
   0   8   9        1.47        0.37      4.87 o
 -13   0  10        0.04        1.50      3.04 o
 -12   0  10        3.30        6.33      2.88 o
 -11   0  10        7.89        8.98      2.14 o
 -10   0  10        0.26        0.34      1.87 o
  -9   0  10        5.12        1.25      1.79 o
  -8   0  10       52.34       51.05      2.30 o
  -7   0  10       93.13       85.73      3.01 o
  -6   0  10     3497.25     3376.08     31.41 o
  -5   0  10      966.01      932.89      8.94 o
  -4   0  10       20.33       21.83      1.29 o
  -3   0  10        7.22        6.64      1.26 o
  -2   0  10        0.00       -0.66      1.21 o
  -1   0  10        2.78        5.56      1.30 o
   0   0  10        4.10        1.50      1.94 o
   1   0  10        2.98        0.75      1.30 o
   2   0  10       27.55       29.71      1.97 o
   3   0  10      215.10      204.31      4.14 o
   4   0  10       26.37       26.97      3.37 o
   5   0  10       46.20       42.58      4.68 o
   6   0  10        0.52       -0.44      2.24 o
   7   0  10        3.86        4.38      2.51 o
   8   0  10        3.70        9.74      4.12 o
 -13   1  10       58.57       65.05      3.45 o
 -12   1  10       33.20       40.04      2.54 o
 -11   1  10        9.78        8.26      2.65 o
 -10   1  10        5.59        4.45      1.32 o
  -9   1  10        0.37       -1.13      1.34 o
  -8   1  10        7.09        5.33      1.21 o
  -7   1  10        4.04        3.52      1.13 o
  -6   1  10      741.68      713.89      5.47 o
  -5   1  10      519.15      483.20      3.52 o
  -4   1  10       27.34       24.30      1.05 o
  -3   1  10        0.08        1.89      0.81 o
  -2   1  10        1.41        2.35      0.85 o
  -1   1  10        0.73        0.90      0.89 o
   0   1  10      224.07      219.98      2.78 o
   1   1  10       84.35       83.15      4.16 o
   2   1  10        0.57        3.41      1.43 o
   3   1  10        0.16       -0.92      1.40 o
   4   1  10        1.27        2.03      2.16 o
   5   1  10        1.01        0.86      1.52 o
   6   1  10        4.60        6.40      1.70 o
   7   1  10        0.84       -1.07      1.74 o
   8   1  10       21.35       20.26      3.04 o
 -13   2  10        5.47        1.71      2.66 o
 -12   2  10        0.00       -0.48      2.36 o
 -11   2  10        6.66        4.83      1.79 o
 -10   2  10        6.05        4.41      1.75 o
  -9   2  10        3.26        2.23      1.72 o
  -8   2  10        0.63       -0.19      1.09 o
  -7   2  10      297.12      274.13      3.51 o
  -6   2  10     2025.57     1976.92     11.78 o
  -5   2  10     1272.19     1258.30      8.63 o
  -4   2  10       68.99       63.58      1.55 o
  -3   2  10       18.17       17.28      0.95 o
  -2   2  10        1.11        1.42      1.01 o
  -1   2  10        5.71        3.05      0.98 o
   0   2  10       58.79       50.98      3.35 o
   1   2  10       70.18       70.41      2.63 o
   2   2  10      124.13      128.44      3.36 o
   3   2  10       74.95       65.35      3.13 o
   4   2  10        0.07       -0.79      1.54 o
   5   2  10        9.75       12.96      1.98 o
   6   2  10        0.96       -0.13      2.88 o
   7   2  10        4.87        0.53      2.42 o
   8   2  10        2.18       -1.31      2.61 o
 -12   3  10       72.07       90.31      3.74 o
 -11   3  10       39.35       44.79      2.95 o
 -10   3  10       27.30       28.76      3.20 o
  -9   3  10       13.65       12.45      1.75 o
  -8   3  10        0.23        0.25      1.39 o
  -7   3  10        0.01       -0.58      1.26 o
  -6   3  10      550.41      548.14      5.14 o
  -5   3  10      271.11      265.75      3.31 o
  -4   3  10        0.02        0.77      1.39 o
  -3   3  10       16.51       14.10      1.18 o
  -2   3  10       31.83       32.61      1.12 o
  -1   3  10       48.65       48.44      2.07 o
   0   3  10       43.85       39.28      2.04 o
   1   3  10      106.22      108.96      4.36 o
   2   3  10        3.36        5.43      2.38 o
   3   3  10        0.12        0.56      2.38 o
   4   3  10        0.00        1.29      1.67 o
   5   3  10        0.43        1.32      2.51 o
   6   3  10       15.57       15.12      4.31 o
   7   3  10        0.94        2.18      2.81 o
 -12   4  10        0.30       -1.07      3.04 o
 -11   4  10        6.32        5.54      3.04 o
 -10   4  10        3.55        0.28      2.32 o
  -9   4  10        0.01        3.64      2.08 o
  -8   4  10       10.31       10.45      1.58 o
  -7   4  10      143.79      132.54      3.05 o
  -6   4  10     1446.74     1406.32     12.02 o
  -5   4  10      630.35      633.96      6.48 o
  -4   4  10        9.33        8.18      1.52 o
  -3   4  10        6.74        5.87      1.52 o
  -2   4  10        0.02       -0.75      1.37 o
  -1   4  10        0.01        1.37      1.53 o
   0   4  10       10.70        7.87      2.38 o
   1   4  10       19.87       21.06      4.12 o
   2   4  10       50.52       46.73      4.68 o
   3   4  10       94.81       99.45      6.18 o
   4   4  10        0.95       -2.65      2.65 o
   5   4  10        9.59       16.82      3.04 o
   6   4  10        0.12        2.25      3.37 o
   7   4  10        2.55        0.75      4.49 o
 -11   5  10        0.33       -2.97      2.97 o
 -10   5  10        0.78       -0.17      2.88 o
  -9   5  10        1.22        0.77      3.56 o
  -8   5  10        4.88        1.31      2.65 o
  -7   5  10        0.54       -2.38      2.38 o
  -6   5  10      281.55      278.30      4.78 o
  -5   5  10      223.94      225.20      4.28 o
  -4   5  10       13.21       14.18      1.84 o
  -3   5  10        5.31        6.93      1.75 o
  -2   5  10        6.94        6.38      1.95 o
  -1   5  10        0.02       -1.59      1.59 o
   0   5  10       77.10       74.07      3.83 o
   1   5  10       13.77       13.20      2.77 o
   2   5  10        0.22       -1.12      2.77 o
   3   5  10        0.25       -1.03      4.68 o
   4   5  10        1.56        2.78      3.04 o
   5   5  10        2.89       -1.61      3.04 o
   6   5  10        0.76        0.19      3.18 o
  -9   6  10        1.24        3.56      2.91 o
  -8   6  10       16.72       20.16      3.37 o
  -7   6  10       65.34       64.49      3.83 o
  -6   6  10      839.78      863.43     12.17 o
  -5   6  10      274.16      276.97      6.45 o
  -4   6  10        0.03       -2.34      2.34 o
  -3   6  10        1.38        1.55      1.84 o
  -2   6  10        0.01       -2.34      2.34 o
  -1   6  10        0.27       -3.02      4.87 o
   0   6  10        0.93       -0.05      3.00 o
   1   6  10        3.99        9.46      6.55 o
   2   6  10       22.16       28.26      7.30 o
   3   6  10       81.41       66.59      4.31 o
   4   6  10        0.74        3.18      3.15 o
  -7   7  10        0.65        0.13      3.04 o
  -6   7  10      134.93      136.79      5.99 o
  -5   7  10       89.03       83.78      4.21 o
  -4   7  10        0.01        2.25      3.93 o
  -3   7  10        2.25       -0.99      2.42 o
  -2   7  10        0.35       -1.50      4.12 o
  -1   7  10        9.38       13.48      4.87 o
   0   7  10        8.93        6.37      5.24 o
   1   7  10       13.14       15.73      5.24 o
   2   7  10        0.00        3.37      4.87 o
  -3   8  10        3.72        4.12      4.87 o
  -2   8  10        0.01       -1.50      4.87 o
 -13   0  11      279.15      330.26     20.22 o
 -12   0  11        1.07       -0.17      2.88 o
 -11   0  11        8.11        5.83      2.14 o
 -10   0  11       62.46       59.38      2.79 o
  -9   0  11       34.41       33.34      2.56 o
  -8   0  11       54.25       55.76      2.52 o
  -7   0  11       81.10       73.76      3.63 o
  -6   0  11      170.44      159.56      3.53 o
  -5   0  11      948.43      898.21      8.00 o
  -4   0  11       33.90       29.66      1.79 o
  -3   0  11        1.89        4.93      1.43 o
  -2   0  11        0.52       -0.34      1.36 o
  -1   0  11        0.02       -1.30      1.30 o
   0   0  11        9.00        8.67      2.28 o
   1   0  11       32.52       30.43      2.07 o
   2   0  11       64.52       67.83      2.97 o
   3   0  11        4.10        5.99      3.00 o
   4   0  11       84.50      106.74      5.99 o
   5   0  11       90.18      109.05      4.50 o
   6   0  11       22.47       27.64      6.18 o
   7   0  11        9.67        2.25      3.75 o
 -13   1  11      103.40      122.02      4.88 o
 -12   1  11        0.79        4.88      2.05 o
 -11   1  11       24.46       21.51      2.13 o
 -10   1  11        8.22        6.44      1.66 o
  -9   1  11       17.14       19.31      1.48 o
  -8   1  11      144.16      137.14      2.52 o
  -7   1  11       89.24       81.16      2.12 o
  -6   1  11        0.88        0.20      1.34 o
  -5   1  11        0.12       -0.75      0.94 o
  -4   1  11       19.23       15.55      1.05 o
  -3   1  11        5.52        7.42      1.05 o
  -2   1  11       26.37       15.15      1.11 o
  -1   1  11        7.37        6.60      1.05 o
   0   1  11        1.47        1.88      1.06 o
   1   1  11       94.60       95.46      2.95 o
   2   1  11      480.52      467.74      5.76 o
   3   1  11       14.86       16.63      2.24 o
   4   1  11       44.42       39.27      2.23 o
   5   1  11        2.81        3.52      1.83 o
   6   1  11        4.51        3.09      1.81 o
   7   1  11        0.78       -2.41      3.23 o
 -12   2  11       10.55        4.11      2.58 o
 -11   2  11        3.22        3.12      2.59 o
 -10   2  11       11.86       13.75      1.90 o
  -9   2  11        7.07        6.45      1.64 o
  -8   2  11       39.34       37.29      1.83 o
  -7   2  11       34.79       34.21      1.72 o
  -6   2  11      291.96      281.78      3.57 o
  -5   2  11      474.08      459.03      4.14 o
  -4   2  11        8.81        6.40      0.96 o
  -3   2  11       44.92       39.73      1.22 o
  -2   2  11       47.95       47.77      1.63 o
  -1   2  11       20.31       20.10      1.46 o
   0   2  11        0.44        0.51      2.11 o
   1   2  11       26.53       27.44      2.14 o
   2   2  11       78.14       76.96      2.87 o
   3   2  11        0.23        0.02      1.65 o
   4   2  11       31.72       35.33      2.14 o
   5   2  11      145.35      176.26      6.18 o
   6   2  11        3.22        4.02      2.13 o
   7   2  11        0.43       -3.00      3.00 o
 -12   3  11        2.97        3.35      2.58 o
 -11   3  11       40.60       39.43      4.61 o
 -10   3  11        0.36       -1.38      1.79 o
  -9   3  11        0.97        3.09      2.13 o
  -8   3  11       30.36       23.50      2.65 o
  -7   3  11      148.55      147.26      2.96 o
  -6   3  11       19.23       20.26      1.55 o
  -5   3  11        5.87        7.17      1.36 o
  -4   3  11       25.30       24.83      1.89 o
  -3   3  11        2.96        2.86      1.52 o
  -2   3  11       49.26       42.05      1.64 o
  -1   3  11        2.56        3.22      1.21 o
   0   3  11       27.44       24.69      2.02 o
   1   3  11      172.14      167.81      3.68 o
   2   3  11      205.21      201.85      6.88 o
   3   3  11        0.01        0.43      1.67 o
   4   3  11       60.04       58.75      2.90 o
   5   3  11        0.41        3.67      2.40 o
   6   3  11        3.90        1.50      4.12 o
 -11   4  11        0.05        1.70      3.93 o
 -10   4  11       18.45       20.65      3.30 o
  -9   4  11        7.99        5.55      2.77 o
  -8   4  11       27.63       24.98      2.26 o
  -7   4  11       27.13       27.50      2.30 o
  -6   4  11      153.16      150.61      5.29 o
  -5   4  11      431.90      427.00      6.71 o
  -4   4  11        0.49        2.10      1.65 o
  -3   4  11        8.57       10.26      2.10 o
  -2   4  11        6.95        8.43      1.81 o
  -1   4  11        4.97        3.27      1.76 o
   0   4  11        0.51       -1.67      1.67 o
   1   4  11       16.63       19.48      4.87 o
   2   4  11       42.95       42.73      3.75 o
   3   4  11        0.49       -0.50      2.77 o
   4   4  11       37.78       35.69      4.12 o
   5   4  11       76.29       78.94      4.24 o
   6   4  11        8.51        3.00      4.49 o
 -10   5  11        9.23        9.36      3.30 o
  -9   5  11        9.67        9.92      3.04 o
  -8   5  11       84.12       79.94      8.43 o
  -7   5  11       12.36       11.05      2.91 o
  -6   5  11        1.40        1.78      1.92 o
  -5   5  11        2.62        5.02      1.92 o
  -4   5  11        6.91        6.89      1.92 o
  -3   5  11        0.01        0.05      1.84 o
  -2   5  11       10.86       12.59      2.03 o
  -1   5  11        9.69        7.89      1.90 o
   0   5  11        2.08       -5.06      5.06 o
   1   5  11       29.66       29.35      3.30 o
   2   5  11      210.74      213.51      6.48 o
   3   5  11       10.92       13.14      3.18 o
   4   5  11       13.49       16.10      3.30 o
   5   5  11        2.84        2.22      3.30 o
  -9   6  11        3.64        3.11      3.04 o
  -8   6  11       12.72       17.20      4.87 o
  -7   6  11       20.64       23.18      3.30 o
  -6   6  11       70.44       69.66      4.68 o
  -5   6  11      303.20      315.52      8.24 o
  -4   6  11        0.36        2.02      2.61 o
  -3   6  11        0.44        1.38      1.97 o
  -2   6  11        0.14        0.99      2.61 o
  -1   6  11        0.17       -0.31      2.88 o
   0   6  11        0.72        0.36      3.04 o
   1   6  11        5.63       -1.94      3.37 o
   2   6  11       25.98       25.29      3.93 o
   3   6  11        0.23        3.40      3.15 o
  -7   7  11       19.88       22.39      3.57 o
  -6   7  11        1.63        4.71      3.04 o
  -5   7  11        0.01       -1.70      3.93 o
  -4   7  11        7.05        8.19      2.97 o
  -3   7  11        0.00        1.77      2.70 o
  -2   7  11       15.61       20.60      5.24 o
  -1   7  11        0.32        8.24      5.24 o
   0   7  11        1.33       -3.37      4.87 o
   1   7  11       43.49       31.09      5.99 o
 -13   0  12      274.69      299.69      7.67 o
 -12   0  12        7.17        8.49      5.81 o
 -11   0  12       16.87       24.32      3.30 o
 -10   0  12       29.72       34.36      4.13 o
  -9   0  12       32.55       30.35      2.30 o
  -8   0  12        6.12        3.95      1.92 o
  -7   0  12        1.26       -0.99      1.70 o
  -6   0  12       29.88       24.51      2.01 o
  -5   0  12        0.22        2.72      1.33 o
  -4   0  12       80.15       71.24      2.86 o
  -3   0  12      208.11      159.26      3.38 o
  -2   0  12       73.23       61.82      2.58 o
  -1   0  12      167.62      175.48      3.45 o
   0   0  12       17.20       14.60      1.97 o
   1   0  12        9.51        7.32      1.97 o
   2   0  12       29.17       27.72      3.75 o
   3   0  12       16.19       11.24      3.37 o
   4   0  12        0.01        8.99      3.37 o
   5   0  12       62.16       80.44     13.67 o
   6   0  12       18.35       22.01      3.75 o
   7   0  12        1.65        1.12      4.12 o
 -13   1  12        3.85        7.77      7.30 o
 -12   1  12        2.86        0.90      2.10 o
 -11   1  12       11.47       10.78      2.10 o
 -10   1  12       53.94       65.57      2.66 o
  -9   1  12       10.34       15.32      1.50 o
  -8   1  12        5.43        2.40      1.33 o
  -7   1  12       48.86       48.16      1.64 o
  -6   1  12      358.09      354.35      3.39 o
  -5   1  12       53.97       49.56      1.47 o
  -4   1  12       28.13       22.56      1.44 o
  -3   1  12        0.66        1.79      1.08 o
  -2   1  12        1.64       -0.09      1.02 o
  -1   1  12       18.97       17.99      1.48 o
   0   1  12        8.96       10.56      1.73 o
   1   1  12        3.93        5.99      1.73 o
   2   1  12        5.31        4.78      1.70 o
   3   1  12       98.57      102.80      4.21 o
   4   1  12      119.10      127.70      3.72 o
   5   1  12        3.86        5.52      1.81 o
   6   1  12        8.51       12.75      2.56 o
 -12   2  12       31.65       35.16      3.03 o
 -11   2  12       64.52       71.92      2.89 o
 -10   2  12        0.12        0.95      2.11 o
  -9   2  12        1.21       -1.09      1.77 o
  -8   2  12       13.99       11.34      1.60 o
  -7   2  12       31.93       31.64      2.00 o
  -6   2  12        5.72        7.61      1.43 o
  -5   2  12        0.06       -0.03      1.11 o
  -4   2  12       35.89       28.14      1.34 o
  -3   2  12      326.69      287.63      4.66 o
  -2   2  12        2.24       -0.28      1.36 o
  -1   2  12       23.73       23.18      1.55 o
   0   2  12        3.95        5.17      1.36 o
   1   2  12       58.03       56.32      2.42 o
   2   2  12        1.93        3.99      1.76 o
   3   2  12        2.58        3.56      1.75 o
   4   2  12        0.46       -2.25      2.25 o
   5   2  12       48.71       54.94      3.93 o
   6   2  12       27.15       34.35      3.15 o
 -12   3  12        0.75        2.86      2.66 o
 -11   3  12        1.75        6.18      2.52 o
 -10   3  12       38.59       40.67      2.35 o
  -9   3  12        5.22        8.19      1.84 o
  -8   3  12       19.67       17.47      2.05 o
  -7   3  12        4.27        6.70      1.74 o
  -6   3  12      140.05      135.93      3.60 o
  -5   3  12      105.51      109.41      3.22 o
  -4   3  12       80.52       77.08      2.83 o
  -3   3  12       12.21       13.29      1.92 o
  -2   3  12       15.35       13.22      1.46 o
  -1   3  12        7.29        7.46      1.86 o
   0   3  12        4.27        4.59      1.41 o
   1   3  12       10.11        6.23      3.15 o
   2   3  12        0.11        0.51      1.86 o
   3   3  12      114.50      112.71      3.62 o
   4   3  12       48.10       47.50      2.52 o
   5   3  12       16.64       24.03      4.87 o
   6   3  12        1.65        1.87      2.49 o
 -11   4  12       24.10       27.11      3.68 o
 -10   4  12        3.88        3.37      3.18 o
  -9   4  12        1.26        0.19      2.91 o
  -8   4  12        0.44       -0.72      2.03 o
  -7   4  12        5.25        6.46      2.14 o
  -6   4  12        9.42        9.94      2.23 o
  -5   4  12        0.09        0.27      2.01 o
  -4   4  12       42.51       41.47      2.50 o
  -3   4  12      152.47      154.55      5.53 o
  -2   4  12       12.81       17.11      2.09 o
  -1   4  12       27.76       28.39      2.13 o
   0   4  12        0.42       -1.87      3.75 o
   1   4  12       18.73       17.77      3.04 o
   2   4  12        4.79        9.18      4.12 o
   3   4  12        3.44        6.71      5.06 o
   4   4  12        0.09       -3.00      3.00 o
   5   4  12       37.92       32.96      5.24 o
 -10   5  12       33.47       33.06      3.71 o
  -9   5  12        9.85        9.92      3.18 o
  -8   5  12        1.58        2.25      4.12 o
  -7   5  12       21.58       27.19      3.30 o
  -6   5  12      172.25      159.21      4.33 o
  -5   5  12        4.90        4.65      2.60 o
  -4   5  12        3.15        3.60      2.06 o
  -3   5  12        2.14        1.57      1.97 o
  -2   5  12        0.14        2.10      2.08 o
  -1   5  12       10.24       10.01      3.04 o
   0   5  12        3.06       -1.50      2.91 o
   1   5  12        0.81       -1.91      3.04 o
   2   5  12        4.22        5.24      3.18 o
   3   5  12       20.65       15.25      3.93 o
   4   5  12       65.36       58.70      8.99 o
  -8   6  12        0.67       -2.00      3.04 o
  -7   6  12        0.17        1.48      3.04 o
  -6   6  12        6.93        4.23      5.43 o
  -5   6  12        0.29       -2.70      2.70 o
  -4   6  12       34.45       29.59      3.24 o
  -3   6  12       63.66       62.73      4.28 o
  -2   6  12       15.72       17.42      2.30 o
  -1   6  12       17.03       17.94      4.12 o
   0   6  12        2.63        6.94      3.24 o
   1   6  12        3.92        0.07      3.30 o
   2   6  12        6.82       14.52      3.41 o
  -6   7  12       38.45       33.82      4.49 o
  -5   7  12       13.80       15.09      3.24 o
  -4   7  12       13.48       17.44      3.56 o
  -3   7  12        0.74        1.69      2.77 o
  -2   7  12        3.35        0.37      4.87 o
  -1   7  12        2.51        0.37      5.24 o
   0   7  12        0.55       -1.50      5.24 o
 -12   0  13        0.12       -3.04      3.04 o
 -11   0  13       41.37       47.63      5.43 o
 -10   0  13       42.21       46.50      4.12 o
  -9   0  13      113.79      112.28      3.85 o
  -8   0  13        0.03        0.06      1.92 o
  -7   0  13       18.86       16.92      2.08 o
  -6   0  13       10.87       13.31      1.67 o
  -5   0  13        4.74        5.64      1.95 o
  -4   0  13       18.37       16.26      1.81 o
  -3   0  13      132.88      110.89      3.44 o
  -2   0  13      129.36       96.11      3.09 o
  -1   0  13        7.05        6.93      2.12 o
   0   0  13        0.06        0.10      1.97 o
   1   0  13       21.96       27.72      3.75 o
   2   0  13        7.71        5.99      3.37 o
   3   0  13        4.87        6.74      3.37 o
   4   0  13       25.04       34.83      4.12 o
   5   0  13       16.10        9.74      2.65 o
   6   0  13        0.04       -3.75      3.75 o
 -12   1  13        0.62       -0.59      2.15 o
 -11   1  13        0.22       -0.53      2.05 o
 -10   1  13        5.27        1.70      2.01 o
  -9   1  13       27.28       29.25      1.94 o
  -8   1  13       15.59       14.77      1.50 o
  -7   1  13        9.88        8.33      1.39 o
  -6   1  13        2.21        2.25      1.51 o
  -5   1  13       54.62       50.22      1.66 o
  -4   1  13      326.58      306.66      4.24 o
  -3   1  13       74.02       56.44      2.01 o
  -2   1  13       40.94       33.03      1.56 o
  -1   1  13        0.80       -1.33      1.33 o
   0   1  13        1.05        1.50      2.30 o
   1   1  13        1.35        2.38      1.79 o
   2   1  13       10.86        9.79      2.51 o
   3   1  13        1.20        5.07      3.75 o
   4   1  13       29.35       26.04      2.28 o
   5   1  13       28.75       28.35      2.36 o
   6   1  13        0.00        4.18      2.61 o
 -12   2  13        1.73       -1.12      2.65 o
 -11   2  13       37.36       43.10      2.65 o
 -10   2  13       16.43       17.54      2.15 o
  -9   2  13       35.96       36.67      2.34 o
  -8   2  13       26.58       27.92      2.10 o
  -7   2  13        5.41        2.40      1.52 o
  -6   2  13       12.43       10.48      1.59 o
  -5   2  13       15.03       13.25      1.58 o
  -4   2  13        0.10       -0.91      1.46 o
  -3   2  13      160.48      139.28      3.73 o
  -2   2  13      123.73       94.34      2.85 o
  -1   2  13        0.42       -0.40      1.39 o
   0   2  13       10.81        7.74      1.92 o
   1   2  13        0.25       -1.87      1.87 o
   2   2  13        2.11        2.50      1.92 o
   3   2  13       29.86       31.66      2.88 o
   4   2  13        3.54        2.43      2.61 o
   5   2  13        2.94        4.70      2.61 o
 -11   3  13       12.80       16.48      3.57 o
 -10   3  13        1.98       -1.78      2.26 o
  -9   3  13        3.21        4.31      2.36 o
  -8   3  13       26.20       24.63      3.07 o
  -7   3  13        3.23        2.75      2.14 o
  -6   3  13        1.51        1.37      2.09 o
  -5   3  13       54.84       53.36      2.70 o
  -4   3  13      143.99      132.51      4.01 o
  -3   3  13      135.57      116.99      3.79 o
  -2   3  13        3.30        3.40      3.08 o
  -1   3  13       23.16       22.26      2.26 o
   0   3  13       16.85       17.34      2.23 o
   1   3  13        1.39        1.93      1.90 o
   2   3  13        3.53        0.63      2.15 o
   3   3  13        0.84       -1.01      1.85 o
   4   3  13       16.10       16.33      2.70 o
   5   3  13       30.14       26.22      5.24 o
 -11   4  13       29.70       26.97      5.24 o
 -10   4  13       11.70       11.98      3.44 o
  -9   4  13       33.11       31.66      3.71 o
  -8   4  13        4.65        7.84      2.36 o
  -7   4  13        0.29        0.15      2.14 o
  -6   4  13        0.10       -2.14      2.14 o
  -5   4  13        0.93        2.34      2.14 o
  -4   4  13        1.31        0.17      2.03 o
  -3   4  13       96.42       89.08      3.96 o
  -2   4  13       88.73       77.30      3.23 o
  -1   4  13        3.09        3.21      2.33 o
   0   4  13        1.70       -0.13      1.95 o
   1   4  13        3.13        7.68      3.18 o
   2   4  13        0.02       -1.12      2.91 o
   3   4  13        8.13        9.45      3.30 o
   4   4  13        6.37        3.37      4.49 o
  -9   5  13       22.96       25.02      3.71 o
  -8   5  13        1.70        3.70      5.43 o
  -7   5  13        5.67        6.53      3.04 o
  -6   5  13        0.01       -1.76      2.19 o
  -5   5  13        8.30       10.91      2.28 o
  -4   5  13      140.63      143.51      4.33 o
  -3   5  13       26.48       30.12      2.52 o
  -2   5  13       40.56       39.46      2.58 o
  -1   5  13        0.01       -0.48      3.56 o
   0   5  13        0.04        2.40      3.30 o
   1   5  13        2.25        2.29      3.15 o
   2   5  13        7.41        9.92      3.44 o
   3   5  13        0.40        3.93      3.18 o
  -8   6  13        0.06       -4.12      4.12 o
  -7   6  13        2.99        1.11      3.15 o
  -6   6  13        1.54        1.72      3.15 o
  -5   6  13        0.46        0.85      2.97 o
  -4   6  13        3.64        6.21      3.05 o
  -3   6  13       47.18       43.37      2.78 o
  -2   6  13       56.58       54.65      5.02 o
  -1   6  13        3.26       -0.33      5.81 o
   0   6  13        0.48       -2.01      3.30 o
   1   6  13        2.87       -0.33      3.30 o
 -12   0  14       30.84       32.91      3.83 o
 -11   0  14       21.28       23.98      5.43 o
 -10   0  14      145.92      167.33      5.95 o
  -9   0  14        1.49        1.39      2.67 o
  -8   0  14        0.00       -0.07      2.08 o
  -7   0  14       51.22       46.49      2.58 o
  -6   0  14        0.02       -1.42      2.51 o
  -5   0  14        3.09        1.31      2.38 o
  -4   0  14      127.31      117.60      4.63 o
  -3   0  14       26.12       24.40      2.65 o
  -2   0  14       13.82       11.39      2.24 o
  -1   0  14        0.54        1.87      3.37 o
   0   0  14        1.99        0.75      3.37 o
   1   0  14       12.00       10.11      3.37 o
   2   0  14        1.63        1.12      3.37 o
   3   0  14        0.93       -0.37      3.75 o
   4   0  14       22.47       26.19      3.18 o
   5   0  14        0.10        7.87      4.12 o
 -12   1  14       42.48       48.33      2.90 o
 -11   1  14       34.13       37.23      2.61 o
 -10   1  14       40.06       46.32      2.62 o
  -9   1  14        2.37       -0.36      2.43 o
  -8   1  14        0.24       -1.91      1.91 o
  -7   1  14       10.84       15.58      1.77 o
  -6   1  14        7.46        9.66      1.64 o
  -5   1  14       37.73       36.07      1.78 o
  -4   1  14        4.02        0.74      1.40 o
  -3   1  14       27.03       20.95      1.75 o
  -2   1  14        3.47        6.97      2.01 o
  -1   1  14       52.47       48.93      2.52 o
   0   1  14        6.84        7.55      3.34 o
   1   1  14       49.76       50.84      3.75 o
   2   1  14       20.19       16.45      2.77 o
   3   1  14       16.20       13.34      3.56 o
   4   1  14        9.98        8.63      2.14 o
   5   1  14        3.69       -1.80      2.61 o
 -11   2  14       68.02       74.24      3.09 o
 -10   2  14       68.22       83.08      4.65 o
  -9   2  14        0.91        0.40      1.96 o
  -8   2  14        0.01        3.19      1.90 o
  -7   2  14       24.24       29.50      2.12 o
  -6   2  14       11.60       14.65      3.37 o
  -5   2  14       42.81       41.00      2.34 o
  -4   2  14       21.63       19.10      2.30 o
  -3   2  14        0.38        0.95      2.08 o
  -2   2  14       59.72       51.33      2.65 o
  -1   2  14        6.21        9.16      2.08 o
   0   2  14        0.18        0.29      1.98 o
   1   2  14        7.87        5.31      2.03 o
   2   2  14        0.25       -2.25      2.42 o
   3   2  14        5.29        3.96      5.06 o
   4   2  14        6.74        3.32      3.00 o
 -11   3  14       49.34       45.02      4.24 o
 -10   3  14        8.86       11.35      3.42 o
  -9   3  14       23.77       24.60      2.73 o
  -8   3  14       15.24       16.97      2.58 o
  -7   3  14        0.57       -0.04      2.23 o
  -6   3  14        0.75        2.39      2.23 o
  -5   3  14       57.45       54.33      2.95 o
  -4   3  14        0.31       -0.13      2.14 o
  -3   3  14       19.54       15.00      2.20 o
  -2   3  14        0.02        3.04      2.03 o
  -1   3  14       14.75       12.74      2.26 o
   0   3  14       22.81       23.27      2.36 o
   1   3  14       82.22       83.90      3.38 o
   2   3  14        2.14        2.16      2.89 o
   3   3  14        2.48       -1.20      2.42 o
   4   3  14        2.18       -1.95      2.49 o
 -10   4  14       71.53       85.15      4.77 o
  -9   4  14        0.16        4.57      3.30 o
  -8   4  14        0.11        0.52      2.36 o
  -7   4  14       21.67       26.48      2.66 o
  -6   4  14        1.44        3.09      3.55 o
  -5   4  14       10.40        6.27      3.95 o
  -4   4  14       27.60       28.24      2.63 o
  -3   4  14        1.27       -0.97      2.16 o
  -2   4  14       20.94       21.84      2.48 o
  -1   4  14        0.93        1.25      2.13 o
   0   4  14        0.13       -1.48      2.13 o
   1   4  14        5.31        3.80      2.18 o
   2   4  14        0.63       -2.25      3.18 o
   3   4  14        1.15       -4.49      4.49 o
  -9   5  14        0.07       -2.06      3.44 o
  -8   5  14        2.08        3.78      3.30 o
  -7   5  14       13.28       12.26      3.93 o
  -6   5  14        9.16        8.44      2.50 o
  -5   5  14       10.53        6.48      2.50 o
  -4   5  14        1.95        6.00      2.65 o
  -3   5  14        6.37        7.87      2.34 o
  -2   5  14        0.97        2.74      2.36 o
  -1   5  14       27.80       25.81      5.81 o
   0   5  14        0.01        3.00      3.30 o
   1   5  14       14.77       17.70      3.57 o
   2   5  14       15.88       16.85      5.24 o
  -6   6  14        0.03       -0.72      3.15 o
  -5   6  14        1.01       -0.87      3.15 o
  -4   6  14       19.68       25.60      3.32 o
  -3   6  14        2.55        5.32      2.40 o
  -2   6  14        4.92        6.64      3.57 o
  -1   6  14        0.04       -1.70      3.41 o
 -11   0  15        7.34        0.51      5.99 o
 -10   0  15        7.66        9.74      3.44 o
  -9   0  15       18.82       23.05      3.44 o
  -8   0  15       18.47       18.72      2.52 o
  -7   0  15       76.70       81.84      3.97 o
  -6   0  15       13.53       14.95      2.91 o
  -5   0  15        5.91        6.93      2.65 o
  -4   0  15       13.52       11.61      2.65 o
  -3   0  15        8.35        5.58      2.51 o
  -2   0  15        8.13        7.87      3.75 o
  -1   0  15        2.19       -1.50      3.37 o
   0   0  15       11.23        3.37      3.75 o
   1   0  15       57.56       59.18      4.87 o
   2   0  15        0.91        3.37      3.75 o
   3   0  15       38.05       33.33      4.87 o
   4   0  15        7.20        5.99      4.12 o
 -11   1  15        0.11        0.44      2.24 o
 -10   1  15        0.24       -0.07      2.20 o
  -9   1  15       18.16       15.64      2.29 o
  -8   1  15       38.64       40.74      2.83 o
  -7   1  15        2.97        5.27      2.05 o
  -6   1  15       19.91       20.28      2.09 o
  -5   1  15       24.90       33.38      2.66 o
  -4   1  15        0.90        0.75      2.16 o
  -3   1  15       49.07       40.34      3.20 o
  -2   1  15        2.05        2.79      2.01 o
  -1   1  15        0.01       -3.18      3.18 o
   0   1  15      112.54      128.60      5.28 o
   1   1  15      203.18      223.85      6.07 o
   2   1  15       49.29       52.43      3.57 o
   3   1  15        0.11       -1.78      2.77 o
   4   1  15        9.04       10.37      4.87 o
 -11   2  15        1.15       -0.41      2.64 o
 -10   2  15       49.78       54.67      3.53 o
  -9   2  15        0.52        0.53      2.70 o
  -8   2  15        0.30        0.20      2.44 o
  -7   2  15       19.35       17.79      2.96 o
  -6   2  15       31.73       36.70      2.88 o
  -5   2  15        5.67        6.21      2.61 o
  -4   2  15        3.38       -0.26      2.14 o
  -3   2  15       28.17       19.54      2.42 o
  -2   2  15        0.73        2.22      2.14 o
  -1   2  15        6.97        8.13      2.23 o
   0   2  15       46.91       47.48      3.16 o
   1   2  15       16.71       19.73      2.88 o
   2   2  15        1.61        3.05      2.70 o
   3   2  15       19.56       17.90      3.18 o
 -10   3  15        0.16        0.92      3.13 o
  -9   3  15       11.60        5.78      2.66 o
  -8   3  15       45.55       46.88      4.96 o
  -7   3  15        1.25       -0.16      2.44 o
  -6   3  15        0.35       -1.71      2.36 o
  -5   3  15        0.46       -1.82      2.30 o
  -4   3  15        6.28        9.93      2.36 o
  -3   3  15       73.85       64.93      3.01 o
  -2   3  15        0.17       -1.52      2.26 o
  -1   3  15        1.92       -0.22      2.31 o
   0   3  15       92.55      114.25      4.95 o
   1   3  15      133.85      145.00     10.11 o
   2   3  15       56.48       58.40      3.60 o
   3   3  15        2.19        1.72      3.93 o
  -9   4  15        2.08        3.68      3.57 o
  -8   4  15        1.96       -0.20      2.58 o
  -7   4  15       21.92       23.43      3.22 o
  -6   4  15       16.76       18.81      2.72 o
  -5   4  15        3.01        6.74      3.62 o
  -4   4  15        3.40        0.93      2.36 o
  -3   4  15        8.69        5.20      2.75 o
  -2   4  15        0.75       -1.85      2.26 o
  -1   4  15        0.82       -1.06      2.36 o
   0   4  15       18.84       20.76      2.61 o
   1   4  15       19.90       26.45      3.04 o
   2   4  15        0.13       -2.25      4.49 o
  -7   5  15        3.41        0.92      3.41 o
  -6   5  15       15.77       13.83      2.72 o
  -5   5  15       16.14       15.29      2.63 o
  -4   5  15        2.07        6.31      2.52 o
  -3   5  15       11.44        3.33      2.36 o
  -2   5  15        4.42        2.31      2.41 o
  -1   5  15        0.44       -2.10      3.83 o
   0   5  15       58.19       63.12      4.63 o
 -11   0  16        6.62        5.06      3.44 o
 -10   0  16       15.17       15.80      3.57 o
  -9   0  16        0.10       -2.43      3.18 o
  -8   0  16        0.70       -3.04      3.04 o
  -7   0  16      170.89      206.13      6.34 o
  -6   0  16        0.92        0.50      2.77 o
  -5   0  16        7.22       11.12      2.77 o
  -4   0  16        6.90        6.74      4.12 o
  -3   0  16        3.17        0.37      3.75 o
  -2   0  16       12.04       16.85      4.12 o
  -1   0  16        0.23        0.37      4.12 o
   0   0  16       51.38       50.19      4.87 o
   1   0  16       11.41       13.11      4.12 o
   2   0  16       10.83       17.23      4.49 o
   3   0  16        4.23       -1.12      4.12 o
 -10   1  16       22.66       19.63      2.52 o
  -9   1  16       10.25        7.61      2.73 o
  -8   1  16       25.65       28.91      5.93 o
  -7   1  16      204.62      212.25      5.59 o
  -6   1  16       69.56       78.86      9.85 o
  -5   1  16        6.92        8.71      2.52 o
  -4   1  16        3.49        0.62      3.38 o
  -3   1  16        9.91        9.62      2.30 o
  -2   1  16        0.43        0.93      3.75 o
  -1   1  16        0.26       -0.25      2.77 o
   0   1  16        2.40       11.37      3.04 o
   1   1  16      142.02      171.76      8.43 o
   2   1  16        4.59        2.28      2.88 o
 -10   2  16        5.07        0.91      3.32 o
  -9   2  16        9.48       10.20      2.81 o
  -8   2  16       22.83       21.10      2.88 o
  -7   2  16       57.13       71.97      3.53 o
  -6   2  16       13.58       13.09      2.73 o
  -5   2  16        2.27        4.63      2.44 o
  -4   2  16       27.42       29.71      3.77 o
  -3   2  16        0.00        3.58      3.22 o
  -2   2  16       10.79       12.34      2.52 o
  -1   2  16        0.15        1.55      3.56 o
   0   2  16       69.66       73.03      3.95 o
   1   2  16        0.90        0.37      2.70 o
   2   2  16        0.80        3.85      2.88 o
  -9   3  16        0.06       -3.26      3.42 o
  -8   3  16        9.28        9.99      2.81 o
  -7   3  16      177.42      181.83      6.60 o
  -6   3  16       55.65       59.00      3.31 o
  -5   3  16        1.52        4.47      2.58 o
  -4   3  16        0.14       -3.49      3.68 o
  -3   3  16       27.63       31.07      2.86 o
  -2   3  16        4.11        6.09      2.42 o
  -1   3  16        8.17        6.69      2.48 o
   0   3  16       11.19       13.88      3.18 o
   1   3  16       87.41       98.90     11.42 o
  -8   4  16        6.66        5.78      2.85 o
  -7   4  16       60.52       62.25      3.53 o
  -6   4  16        1.96        3.64      2.63 o
  -5   4  16        0.00       -2.69      3.99 o
  -4   4  16        9.51       13.10      4.15 o
  -3   4  16        0.20        1.06      3.25 o
  -2   4  16        5.24        2.63      2.41 o
  -1   4  16        0.13        0.24      2.53 o
   0   4  16       34.30       27.58      3.83 o
  -5   5  16        6.21        8.22      2.70 o
  -4   5  16        3.23        3.19      4.37 o
  -3   5  16        1.93        6.72      2.58 o
 -10   0  17        0.46        3.40      4.49 o
  -9   0  17        0.84        3.76      4.31 o
  -8   0  17       11.99       17.91      3.41 o
  -7   0  17       30.43       33.33      5.24 o
  -6   0  17       14.17       11.61      4.87 o
  -5   0  17        0.27        4.87      4.49 o
  -4   0  17       22.15       30.71      5.24 o
  -3   0  17       40.79       42.70      5.24 o
  -2   0  17        5.05       12.73      4.49 o
  -1   0  17        6.60        4.12      4.12 o
   0   0  17       14.21       13.86      4.49 o
   1   0  17        7.02        7.12      4.49 o
 -10   1  17        3.54       -2.62      4.87 o
  -9   1  17        5.69        6.95      3.22 o
  -8   1  17        0.01       -2.00      2.66 o
  -7   1  17      225.89      260.70      7.67 o
  -6   1  17      114.62      131.85      4.96 o
  -5   1  17       48.55       54.99      4.57 o
  -4   1  17        5.28        0.75      3.37 o
  -3   1  17        0.02       -1.50      3.75 o
  -2   1  17       20.86       29.40      3.44 o
  -1   1  17        0.01       -0.56      2.91 o
   0   1  17        3.57        3.29      3.04 o
   1   1  17       11.85       19.59      3.37 o
  -9   2  17        0.50       -1.98      2.73 o
  -8   2  17        9.94       14.45      3.03 o
  -7   2  17       14.47       13.75      2.95 o
  -6   2  17        1.54        2.11      2.66 o
  -5   2  17       12.78       10.99      2.81 o
  -4   2  17       63.28       64.56      3.38 o
  -3   2  17        7.47       13.51      2.66 o
  -2   2  17        0.49        2.62      3.04 o
  -1   2  17        0.13        0.10      3.18 o
   0   2  17        6.47        9.63      3.56 o
  -8   3  17        8.55        5.57      2.88 o
  -7   3  17      112.98      137.46      5.32 o
  -6   3  17      138.63      153.48      9.02 o
  -5   3  17       53.17       57.52      3.45 o
  -4   3  17        1.78        3.76      2.64 o
  -3   3  17        0.00       -1.35      2.58 o
  -2   3  17       23.57       27.01      2.86 o
  -1   3  17        2.05        1.86      6.55 o
  -6   4  17        4.55        3.97      2.79 o
  -5   4  17        2.84        3.05      2.72 o
  -4   4  17       30.36       27.44      3.07 o
  -3   4  17       12.96       19.81      2.92 o
  -8   0  18        1.22        0.37      5.24 o
  -7   0  18        5.93        5.62      4.87 o
  -6   0  18        0.07        0.37      4.87 o
  -5   0  18       20.23       31.09      5.24 o
  -4   0  18        1.78        5.62      4.87 o
  -3   0  18       86.23       91.38      6.74 o
  -2   0  18        8.07        7.12      4.87 o
  -1   0  18       10.08       15.36      4.87 o
  -8   1  18        0.82       -2.25      2.81 o
  -7   1  18        1.71       -2.06      3.44 o
  -6   1  18        4.70        8.77      3.57 o
  -5   1  18       23.59       23.53      3.71 o
  -4   1  18       37.10       36.95      4.49 o
  -3   1  18        0.10       -0.19      3.18 o
  -2   1  18        4.79        5.90      3.30 o
  -1   1  18        0.17       -2.81      4.31 o
  -7   2  18       20.64       28.31      4.01 o
  -6   2  18        1.32        1.46      4.16 o
  -5   2  18       18.80       18.51      3.01 o
  -4   2  18        4.02        2.67      3.30 o
  -3   2  18      107.83      124.60      6.37 o
  -2   2  18        0.41       -0.47      3.15 o
  -5   3  18       49.05       52.09      3.53 o
  -4   3  18       10.89       16.23      3.21 o
  -5   0  19      146.05      190.26     10.49 o
  -4   0  19      220.96      256.55     11.24 o
 
